# Supplementary material for: Temporal Activity and Co‐Occurrence Patterns of Sympatric Wild Ungulates in Baotianman, China
Source: Ecol Evol. 2026 Jun 30;16(7):e73897. doi: 10.1002/ece3.73897 (PMC13316962; doi:10.1002/ece3.73897)
Supplement: Supplementary file 2 — Data S2: Supporting information. [file ECE3-16-e73897-s002.xlsx]

## Sheet: Total 
camera	species	number	tem	day+time
K20	Wild Boar	1	19	2019-04-08 19:38:03
K20	Forest Musk Deer	1	19	2019-05-12 08:08:00
K20	Wild Boar	1	20	2019-05-19 10:26:20
K20	Chinese Goral	1	20	2019-05-19 10:26:34
K20	Wild Boar	1	25	2019-06-01 16:25:42
K20	Siberian Roe Deer	1	9	2022-11-29 05:08:42
K20	Reeve's Muntjac	1	15	2023-03-03 10:38:09
K20	Reeve's Muntjac	1	15	2023-03-08 07:15:14
K20	Reeve's Muntjac	1	15	2023-03-09 06:30:05
K20	Reeve's Muntjac	1	22	2023-03-14 17:56:38
K20	Reeve's Muntjac	1	7	2023-03-19 08:33:06
K20	Reeve's Muntjac	1	9	2023-03-19 18:09:51
K20	Reeve's Muntjac	1	7	2023-03-20 07:32:06
K20	Reeve's Muntjac	1	10	2023-03-23 06:32:29
K20	Reeve's Muntjac	1	9	2023-03-27 00:01:11
K20	Reeve's Muntjac	1	12	2023-03-27 21:19:22
K20	Reeve's Muntjac	1	14	2023-03-29 20:54:02
K20	Reeve's Muntjac	1	11	2023-03-30 02:25:33
K20	Reeve's Muntjac	2	11	2023-03-30 03:04:58
K20	Reeve's Muntjac	1	15	2023-03-30 19:45:17
K20	Reeve's Muntjac	1	12	2023-03-31 04:04:51
K20	Reeve's Muntjac	1	10	2023-04-04 20:58:48
K20	Reeve's Muntjac	1	11	2023-04-05 22:42:34
K20	Reeve's Muntjac	1	11	2023-04-08 06:56:27
K20	Reeve's Muntjac	1	15	2023-04-08 19:29:35
K20	Reeve's Muntjac	1	21	2023-04-09 11:35:45
K20	Reeve's Muntjac	1	15	2023-04-11 23:21:11
K20	Reeve's Muntjac	1	19	2023-04-12 19:17:38
K20	Reeve's Muntjac	1	20	2023-04-15 19:37:25
K20	Reeve's Muntjac	1	22	2023-04-18 18:51:43
K20	Reeve's Muntjac	1	19	2023-04-19 00:02:32
K20	Reeve's Muntjac	1	19	2023-04-20 23:03:29
K20	Reeve's Muntjac	1	11	2023-05-11 06:06:00
K20	Reeve's Muntjac	1	20	2023-05-16 07:38:00
K20	Reeve's Muntjac	1	16	2023-05-25 06:03:00
K20	Reeve's Muntjac	1	18	2023-05-30 05:12:00
K20	Reeve's Muntjac	1	21	2023-06-07 08:13:00
K20	Reeve's Muntjac	1	22	2023-06-11 05:59:00
K20	Reeve's Muntjac	1	24	2023-06-15 19:20:00
K20	Reeve's Muntjac	1	18	2023-06-19 05:34:00
K20	Reeve's Muntjac	1	20	2023-06-23 05:34:00
K20	Reeve's Muntjac	1	21	2023-06-27 07:39:00
K20	Reeve's Muntjac	1	28	2023-09-06 15:17:01
K20	Reeve's Muntjac	2	17	2023-09-20 18:43:44
K22	Chinese Goral	1	10	2019-04-05 02:58:46
K22	Wild Boar	1	11	2019-04-26 03:47:38
K22	Wild Boar	1	11	2019-05-06 21:25:02
K22	Wild Boar	1	16	2019-06-01 07:53:02
K22	Chinese Goral	5	22	2019-06-01 14:05:51
K22	Chinese Goral	1	17	2019-06-11 09:07:40
K22	Chinese Goral	4	15	2019-10-02 07:33:50
K22	Wild Boar	1	13	2019-10-10 12:48:03
K22	Reeve's Muntjac	1	3	2023-02-13 17:22:43
K22	Reeve's Muntjac	1	2	2023-02-17 07:30:04
K22	Reeve's Muntjac	1	10	2023-03-05 08:56:01
K22	Chinese Goral	1	22	2023-06-07 15:54:57
K22	Siberian Roe Deer	1	15	2023-10-25 00:45:35
K22	Wild Boar	2	24	2023-11-02 15:14:47
K22	Wild Boar	1	22	2023-11-02 15:23:10
K23	Chinese Goral	1	22	2020-01-29 02:56:01
K23	Chinese Goral	1	25	2020-02-17 13:19:59
K23	Chinese Goral	1	20	2020-03-09 03:03:24
K23	Wild Boar	1	10	2022-11-20 10:20:16
K24	Wild Boar	1	4	2019-04-01 04:32:22
K24	Reeve's Muntjac	1	11	2019-04-13 21:45:35
K24	Wild Boar	1	11	2019-04-13 21:46:24
K24	Wild Boar	1	16	2019-04-18 05:12:16
K24	Wild Boar	1	10	2019-04-20 05:00:01
K24	Reeve's Muntjac	1	13	2019-04-22 10:09:01
K24	Wild Boar	1	4	2019-04-28 19:34:34
K24	Wild Boar	1	11	2019-05-01 01:59:24
K24	Wild Boar	1	15	2019-05-11 20:22:23
K24	Wild Boar	1	23	2019-06-10 17:36:07
K24	Forest Musk Deer	1	15	2019-06-17 20:25:00
K24	Reeve's Muntjac	1	21	2019-07-03 07:59:09
K24	Wild Boar	1	21	2019-07-14 20:22:51
K24	Wild Boar	1	20	2019-07-16 13:11:45
K24	Reeve's Muntjac	1	19	2019-08-04 19:05:20
K24	Wild Boar	1	20	2019-08-07 14:58:38
K24	Reeve's Muntjac	1	22	2019-08-08 14:35:00
K24	Wild Boar	1	21	2019-08-11 06:17:30
K24	Reeve's Muntjac	2	19	2019-08-19 05:47:28
K24	Wild Boar	1	17	2019-08-22 10:45:55
K24	Forest Musk Deer	1	20	2019-08-24 19:27:31
K24	Wild Boar	1	20	2019-08-31 13:34:55
K24	Wild Boar	1	21	2019-09-07 18:38:46
K24	Wild Boar	1	12	2019-09-19 18:20:57
K24	Reeve's Muntjac	1	19	2019-09-27 16:06:54
K24	Wild Boar	1	17	2019-09-30 05:48:58
K24	Wild Boar	1	8	2019-10-05 05:45:24
K24	Wild Boar	1	14	2019-10-08 12:44:05
K24	Wild Boar	3	10	2019-10-12 07:35:47
K24	Wild Boar	1	11	2019-10-21 08:44:27
K24	Wild Boar	1	8	2019-10-28 08:07:10
K24	Wild Boar	1	12	2019-11-01 08:10:16
K24	Wild Boar	1	18	2019-11-12 16:08:13
K24	Wild Boar	1	9	2019-11-18 16:58:25
K24	Wild Boar	1	13	2020-01-02 20:37:11
K24	Wild Boar	1	11	2020-01-03 02:10:39
K24	Wild Boar	1	12	2020-01-03 03:29:39
K24	Wild Boar	1	12	2020-01-03 08:45:49
K24	Wild Boar	1	12	2020-01-03 09:13:22
K24	Wild Boar	1	1	2020-01-06 06:11:10
K24	Wild Boar	1	1	2020-01-06 08:09:58
K24	Wild Boar	1	1	2020-01-07 00:29:38
K24	Wild Boar	1	6	2020-01-07 08:12:18
K24	Reeve's Muntjac	1	6	2020-01-07 09:47:14
K24	Wild Boar	2	9	2020-01-07 19:24:33
K24	Wild Boar	2	4	2020-01-08 06:48:59
K24	Wild Boar	1	11	2020-01-08 18:24:24
K24	Wild Boar	1	10	2020-01-08 19:15:31
K24	Wild Boar	1	7	2020-01-08 22:35:28
K24	Wild Boar	1	6	2020-01-08 23:39:41
K24	Wild Boar	1	4	2020-01-09 02:00:32
K24	Wild Boar	2	3	2020-01-09 05:31:55
K24	Wild Boar	1	3	2020-01-09 07:52:47
K24	Wild Boar	1	3	2020-01-09 08:13:09
K24	Wild Boar	1	3	2020-01-09 08:44:29
K24	Wild Boar	1	3	2020-01-09 09:20:58
K24	Wild Boar	1	8	2020-01-09 11:37:03
K24	Wild Boar	1	14	2020-01-09 13:25:41
K24	Wild Boar	1	9	2020-01-09 18:25:36
K24	Wild Boar	1	7	2020-01-09 19:55:48
K24	Wild Boar	5	6	2020-01-09 20:46:58
K24	Wild Boar	1	5	2020-01-09 22:59:05
K24	Wild Boar	1	6	2020-01-09 23:24:42
K24	Wild Boar	1	4	2020-01-10 01:55:50
K24	Wild Boar	1	4	2020-01-10 02:13:33
K24	Wild Boar	1	5	2020-01-10 07:16:28
K24	Wild Boar	1	6	2020-01-10 09:10:16
K24	Wild Boar	1	7	2020-01-10 20:20:43
K24	Reeve's Muntjac	2	7	2020-01-10 21:07:43
K24	Wild Boar	1	7	2020-01-10 21:42:44
K24	Wild Boar	1	6	2020-01-10 22:01:49
K24	Wild Boar	1	6	2020-01-10 22:42:10
K24	Wild Boar	1	4	2020-01-11 08:46:20
K24	Wild Boar	1	12	2020-01-11 18:42:16
K24	Wild Boar	1	9	2020-01-11 20:05:59
K24	Wild Boar	1	8	2020-01-11 20:31:06
K24	Wild Boar	2	7	2020-01-11 21:47:56
K24	Wild Boar	1	7	2020-01-11 22:17:57
K24	Wild Boar	1	6	2020-01-12 02:32:10
K24	Wild Boar	1	6	2020-01-12 04:38:22
K24	Wild Boar	1	6	2020-01-12 05:59:13
K24	Wild Boar	1	6	2020-01-12 06:50:33
K24	Wild Boar	1	6	2020-01-12 09:20:26
K24	Wild Boar	1	7	2020-01-12 10:44:39
K24	Wild Boar	1	15	2020-01-12 14:59:35
K24	Wild Boar	1	12	2020-01-12 18:43:12
K24	Wild Boar	1	9	2020-01-12 20:32:36
K24	Wild Boar	1	8	2020-01-12 21:10:24
K24	Wild Boar	1	8	2020-01-12 21:46:28
K24	Wild Boar	1	9	2020-01-13 02:06:33
K24	Wild Boar	3	8	2020-01-13 05:28:30
K24	Wild Boar	1	8	2020-01-13 06:22:07
K24	Wild Boar	1	8	2020-01-13 06:51:25
K24	Wild Boar	1	8	2020-01-13 07:04:28
K24	Wild Boar	1	8	2020-01-14 18:45:49
K24	Wild Boar	1	2	2020-01-15 08:11:34
K24	Wild Boar	1	4	2020-01-15 08:55:41
K24	Wild Boar	1	8	2020-01-15 12:07:02
K24	Wild Boar	1	10	2020-01-15 14:10:18
K24	Wild Boar	1	4	2020-01-16 05:23:27
K24	Wild Boar	1	3	2020-01-16 08:01:05
K24	Wild Boar	1	6	2020-01-17 04:59:03
K24	Wild Boar	1	7	2020-01-17 06:31:33
K24	Wild Boar	1	8	2020-01-18 20:39:25
K24	Wild Boar	1	8	2020-01-18 20:56:05
K24	Wild Boar	1	9	2020-01-19 22:30:00
K24	Wild Boar	1	8	2020-01-20 08:50:36
K24	Wild Boar	1	8	2020-01-20 16:07:16
K24	Wild Boar	1	2	2020-01-21 01:03:01
K24	Wild Boar	1	-5	2020-01-22 16:40:00
K24	Wild Boar	6	-8	2020-01-22 21:34:18
K24	Wild Boar	1	-8	2020-01-23 02:45:24
K24	Wild Boar	1	-5	2020-01-23 21:56:08
K24	Wild Boar	1	-6	2020-01-23 22:31:27
K24	Wild Boar	1	-3	2020-01-25 04:45:27
K24	Wild Boar	1	-1	2020-01-25 20:15:39
K24	Wild Boar	1	-1	2020-01-25 21:09:50
K24	Siberian Roe Deer	1	-2	2020-01-27 20:45:19
K24	Wild Boar	1	-3	2020-01-27 21:53:39
K24	Wild Boar	1	-2	2020-01-29 02:32:24
K24	Wild Boar	1	-1	2020-01-29 05:01:41
K24	Wild Boar	1	7	2020-01-29 14:06:01
K24	Wild Boar	2	-1	2020-01-29 21:55:59
K24	Wild Boar	1	-2	2020-01-29 22:14:14
K24	Wild Boar	1	-1	2020-01-29 22:37:06
K24	Wild Boar	2	1	2020-01-30 21:10:25
K24	Wild Boar	1	1	2020-01-30 22:00:20
K24	Wild Boar	1	2	2020-01-30 22:59:12
K24	Wild Boar	1	2	2020-01-30 23:01:19
K24	Wild Boar	1	-1	2020-01-31 03:08:10
K24	Wild Boar	1	0	2020-01-31 21:46:05
K24	Wild Boar	1	-1	2020-01-31 23:29:44
K24	Wild Boar	1	-1	2020-02-01 21:28:12
K24	Wild Boar	1	-3	2020-02-01 21:58:08
K24	Wild Boar	1	-2	2020-02-01 22:04:35
K24	Wild Boar	1	-2	2020-02-01 22:55:09
K24	Wild Boar	1	-3	2020-02-01 23:22:47
K24	Wild Boar	1	-3	2020-02-03 00:40:09
K24	Wild Boar	1	-3	2020-02-03 07:41:23
K24	Wild Boar	1	-2	2020-02-03 23:17:53
K24	Wild Boar	4	-2	2020-02-04 01:33:48
K24	Wild Boar	1	-1	2020-02-05 20:36:23
K24	Wild Boar	1	-1	2020-02-05 23:40:34
K24	Wild Boar	1	-2	2020-02-06 00:20:37
K24	Wild Boar	1	0	2020-02-06 06:50:54
K24	Wild Boar	1	5	2020-02-06 15:15:59
K24	Wild Boar	1	-4	2020-02-07 21:04:48
K24	Wild Boar	1	-8	2020-02-08 04:19:34
K24	Wild Boar	1	-9	2020-02-08 21:45:53
K24	Wild Boar	1	1	2020-02-09 19:20:26
K24	Wild Boar	2	-2	2020-02-10 06:03:21
K24	Wild Boar	1	-2	2020-02-12 04:14:11
K24	Wild Boar	1	-2	2020-02-15 04:24:28
K24	Wild Boar	1	-4	2020-02-19 00:09:12
K24	Wild Boar	1	-3	2020-02-20 21:37:04
K24	Wild Boar	1	-3	2020-02-20 22:54:23
K24	Wild Boar	1	-2	2020-02-27 05:41:50
K24	Wild Boar	1	-8	2020-03-10 07:35:50
K24	Wild Boar	1	-5	2020-03-18 23:06:01
K24	Wild Boar	1	-4	2020-03-19 05:01:12
K24	Wild Boar	1	2	2020-04-01 03:11:09
K24	Reeve's Muntjac	1	0	2020-04-01 04:41:15
K24	Wild Boar	1	4	2020-04-22 06:38:29
K24	Reeve's Muntjac	1	7	2020-04-22 20:59:32
K24	Wild Boar	1	4	2020-04-24 03:33:20
K24	Wild Boar	1	7	2020-04-24 23:06:36
K24	Wild Boar	1	12	2020-05-01 04:02:16
K24	Wild Boar	1	1	2020-05-04 00:19:38
K24	Wild Boar	1	6	2023-03-27 22:58:43
K24	Wild Boar	1	6	2023-03-27 23:33:27
K24	Wild Boar	1	5	2023-03-29 03:46:59
K24	Wild Boar	1	7	2023-03-30 23:53:02
K24	Wild Boar	1	14	2023-04-16 03:17:26
K24	Siberian Roe Deer	1	11	2023-04-30 07:23:53
K24	Siberian Roe Deer	1	23	2023-05-14 09:19:18
K24	Siberian Roe Deer	5	19	2023-05-14 21:35:47
K24	Wild Boar	4	11	2023-06-04 01:21:53
K24	Wild Boar	1	20	2023-06-08 04:47:12
K24	Wild Boar	2	23	2023-06-24 10:27:42
K24	Wild Boar	2	19	2023-06-25 07:48:03
K24	Wild Boar	1	18	2023-06-25 22:59:02
K24	Wild Boar	1	22	2023-06-27 18:38:20
K24	Wild Boar	1	21	2023-06-28 18:44:38
K24	Wild Boar	1	18	2023-06-29 14:42:55
K24	Wild Boar	1	21	2023-06-30 07:09:28
K24	Wild Boar	3	26	2023-06-30 09:31:35
K24	Wild Boar	1	20	2023-07-01 00:08:50
K24	Wild Boar	1	23	2023-07-07 08:22:56
K24	Wild Boar	1	25	2023-07-07 19:12:01
K24	Wild Boar	2	25	2023-07-08 05:57:52
K24	Wild Boar	1	24	2023-07-15 12:47:02
K24	Wild Boar	2	27	2023-08-05 11:21:52
K24	Wild Boar	1	24	2023-08-17 18:34:55
L12	Forest Musk Deer	1	17	2019-04-08 07:46:28
L12	Reeve's Muntjac	1	13	2019-04-13 18:39:02
L12	Wild Boar	1	22	2019-06-11 14:40:27
L12	Wild Boar	1	25	2019-08-20 19:06:43
L12	Wild Boar	1	19	2019-08-27 17:47:38
L12	Wild Boar	1	20	2019-09-03 19:36:23
L12	Reeve's Muntjac	1	17	2019-09-21 18:38:54
L12	Forest Musk Deer	1	17	2019-09-27 05:39:26
L12	Chinese Goral	1	11	2019-10-08 08:32:30
L12	Reeve's Muntjac	1	5	2019-12-29 18:54:11
L12	Reeve's Muntjac	1	2	2019-12-30 08:01:54
L12	Reeve's Muntjac	1	14	2023-04-03 06:07:15
L12	Chinese Goral	1	13	2023-04-08 09:30:13
L12	Chinese Goral	1	10	2023-04-09 06:35:41
L12	Chinese Goral	1	21	2023-04-13 09:57:29
L12	Reeve's Muntjac	1	18	2023-04-20 07:30:10
L12	Reeve's Muntjac	1	13	2023-04-25 19:33:29
L12	Reeve's Muntjac	1	11	2023-04-26 00:41:29
L12	Reeve's Muntjac	1	12	2023-04-26 07:45:39
L12	Reeve's Muntjac	1	7	2023-04-29 06:04:29
L12	Reeve's Muntjac	1	16	2023-05-02 08:05:00
L12	Reeve's Muntjac	1	25	2023-05-15 16:47:07
L12	Reeve's Muntjac	1	19	2023-05-16 15:41:12
L12	Reeve's Muntjac	1	21	2023-05-18 08:46:00
L12	Reeve's Muntjac	1	22	2023-05-18 12:08:28
L12	Reeve's Muntjac	1	24	2023-05-18 15:37:41
L12	Reeve's Muntjac	1	23	2023-05-19 13:37:28
L12	Chinese Goral	1	9	2023-05-22 05:46:12
L12	Reeve's Muntjac	1	13	2023-05-23 06:40:28
L12	Chinese Goral	1	19	2023-05-25 14:20:07
L12	Reeve's Muntjac	1	23	2023-06-02 18:41:41
L12	Reeve's Muntjac	1	11	2023-06-04 07:14:41
L12	Reeve's Muntjac	1	25	2023-06-22 17:11:39
L12	Reeve's Muntjac	1	27	2023-06-24 13:48:07
L12	Reeve's Muntjac	1	26	2023-06-25 14:39:00
L12	Chinese Goral	1	26	2023-07-23 16:25:07
L12	Reeve's Muntjac	1	22	2023-08-01 09:00:12
L12	Reeve's Muntjac	1	25	2023-08-11 17:33:30
L12	Wild Boar	1	21	2023-08-16 07:12:28
L20	Wild Boar	1	14	2019-05-02 09:00:20
L20	Wild Boar	1	15	2019-05-08 19:03:58
L20	Wild Boar	1	15	2019-05-13 09:00:04
L20	Reeve's Muntjac	1	20	2019-06-05 12:58:05
L20	Forest Musk Deer	1	20	2019-06-14 14:15:28
L20	Wild Boar	1	19	2019-06-20 07:07:37
L20	Wild Boar	1	18	2019-09-26 09:57:27
L20	Reeve's Muntjac	1	21	2019-10-03 07:48:09
L20	Reeve's Muntjac	1	11	2019-11-19 17:26:24
L20	Reeve's Muntjac	1	22	2021-01-20 16:56:09
L20	Reeve's Muntjac	2	10	2021-04-01 06:34:39
L20	Reeve's Muntjac	1	11	2021-04-15 08:17:42
L20	Reeve's Muntjac	1	21	2021-06-08 06:42:35
L20	Reeve's Muntjac	1	23	2021-06-10 19:49:02
L20	Reeve's Muntjac	1	16	2021-06-18 19:07:37
L20	Reeve's Muntjac	1	20	2021-06-23 07:05:47
L20	Reeve's Muntjac	1	21	2021-07-12 06:30:00
L20	Reeve's Muntjac	1	21	2021-07-16 08:26:08
L20	Reeve's Muntjac	1	21	2021-07-18 09:17:17
L20	Reeve's Muntjac	1	20	2021-07-28 14:47:33
L20	Reeve's Muntjac	1	23	2021-08-06 10:26:16
L20	Reeve's Muntjac	1	23	2021-08-09 18:02:39
L20	Reeve's Muntjac	1	5	2022-12-15 03:10:46
L20	Siberian Roe Deer	1	2	2022-12-17 00:32:57
L20	Reeve's Muntjac	1	4	2022-12-23 03:53:52
L20	Siberian Roe Deer	1	14	2023-03-28 18:51:53
L20	Reeve's Muntjac	2	17	2023-05-04 18:43:13
L20	Reeve's Muntjac	1	26	2023-06-10 19:00:00
L20	Siberian Roe Deer	1	20	2023-06-29 05:04:00
L20	Reeve's Muntjac	1	21	2023-07-21 09:32:00
L20	Reeve's Muntjac	1	21	2023-07-27 07:14:00
L20	Reeve's Muntjac	1	16	2023-09-13 07:01:35
L20	Reeve's Muntjac	2	19	2023-09-17 06:43:43
L21	Reeve's Muntjac	1	2	2019-03-21 22:05:12
L21	Reeve's Muntjac	1	8	2019-04-15 01:46:06
L21	Reeve's Muntjac	1	16	2019-05-16 05:12:16
L21	Wild Boar	1	18	2019-05-24 06:49:07
L21	Wild Boar	1	17	2019-05-27 05:24:41
L21	Reeve's Muntjac	3	21	2019-06-12 10:21:32
L21	Wild Boar	1	25	2019-07-31 19:54:27
L21	Reeve's Muntjac	1	20	2019-09-05 11:54:37
L21	Reeve's Muntjac	1	7.77778	2021-03-11 22:02:57
L21	Chinese Goral	1	15.5556	2021-03-17 13:08:30
L21	Forest Musk Deer	1	0.555556	2022-01-02 19:16:00
L21	Siberian Roe Deer	1	6.66667	2022-01-08 09:07:00
L21	Siberian Roe Deer	1	8.88889	2022-01-08 19:15:00
L21	Siberian Roe Deer	1	6.66667	2022-01-08 23:13:00
L21	Reeve's Muntjac	1	15.5556	2022-11-11 16:37:00
L21	Reeve's Muntjac	1	7.77778	2022-11-26 09:36:00
L21	Reeve's Muntjac	1	2.77778	2022-11-29 10:02:00
L21	Forest Musk Deer	1	-5	2022-12-01 05:14:00
L21	Forest Musk Deer	1	2.77778	2022-12-07 17:54:00
L21	Reeve's Muntjac	1	0	2022-12-22 09:22:00
L21	Reeve's Muntjac	1	3.88889	2022-12-23 16:49:00
L21	Reeve's Muntjac	1	20.5	2023-04-01 12:38:07
L21	Siberian Roe Deer	1	6.6	2023-04-04 07:50:44
L21	Siberian Roe Deer	1	5.5	2023-04-07 01:23:32
L21	Siberian Roe Deer	1	15	2023-05-17 05:24:31
L21	Reeve's Muntjac	1	15	2023-05-24 20:14:10
L21	Reeve's Muntjac	1	15	2023-05-27 05:24:57
L21	Reeve's Muntjac	2	15.56	2023-05-28 19:09:38
L21	Reeve's Muntjac	1	11.6667	2023-06-04 16:34:21
L21	Reeve's Muntjac	1	20	2023-06-11 07:15:39
L21	Reeve's Muntjac	1	16.6667	2023-06-29 21:59:20
L22	Chinese Goral	3	14	2019-03-30 15:36:19
L22	Wild Boar	1	12	2019-03-31 17:19:24
L22	Chinese Goral	1	9	2019-04-04 06:56:47
L22	Wild Boar	1	8	2019-04-12 04:19:38
L22	Chinese Goral	1	18	2019-04-12 13:48:38
L22	Chinese Goral	1	13	2019-04-14 18:49:12
L22	Chinese Goral	1	22	2019-04-17 17:33:39
L22	Chinese Goral	1	12	2019-04-18 08:42:04
L22	Wild Boar	1	19	2019-04-22 16:18:05
L22	Chinese Goral	1	15	2019-04-23 16:48:16
L22	Chinese Goral	2	23	2019-05-03 21:55:07
L22	Chinese Goral	1	21	2019-05-24 16:44:07
L22	Chinese Goral	3	21	2019-06-01 12:47:38
L22	Chinese Goral	1	21	2019-06-03 09:00:41
L22	Chinese Goral	1	19	2019-06-07 11:08:01
L22	Chinese Goral	1	21	2019-06-11 16:07:17
L22	Chinese Goral	1	25	2019-07-06 17:47:04
L22	Chinese Goral	1	18	2019-07-09 17:40:06
L22	Reeve's Muntjac	1	19	2019-07-09 17:44:49
L22	Chinese Goral	1	23	2019-07-27 09:23:05
L22	Wild Boar	1	20	2019-08-25 21:52:38
L22	Chinese Goral	1	18	2019-09-04 17:42:43
L22	Chinese Goral	1	21	2019-09-22 14:12:33
L22	Chinese Goral	1	22	2019-10-30 14:19:51
L22	Chinese Goral	1	0	2019-11-27 14:49:00
L22	Chinese Goral	1	-1	2019-12-01 08:00:59
L22	Chinese Goral	1	3	2019-12-19 17:23:50
L22	Wild Boar	1	5	2021-04-02 01:20:57
L22	Chinese Goral	1	3.88889	2021-04-04 02:46:04
L22	Wild Boar	1	7.77778	2021-04-04 11:23:25
L22	Wild Boar	1	6.66667	2021-04-12 04:17:25
L22	Chinese Goral	1	17.7778	2021-04-12 15:42:15
L22	Wild Boar	1	6.66667	2021-04-14 07:46:40
L22	Wild Boar	1	10	2021-04-17 07:23:15
L22	Chinese Goral	1	10	2021-04-18 05:04:03
L22	Wild Boar	4	10.5556	2021-04-18 07:32:09
L22	Wild Boar	1	10	2021-04-20 11:09:33
L22	Chinese Goral	1	16.6667	2021-05-07 09:15:56
L22	Wild Boar	1	17.7778	2021-05-08 07:56:01
L22	Chinese Goral	1	16.6667	2021-05-13 11:28:40
L22	Wild Boar	1	15.5556	2021-05-14 09:44:29
L22	Forest Musk Deer	1	15	2021-05-25 16:57:48
L22	Chinese Goral	1	20	2021-06-10 09:21:48
L22	Chinese Goral	1	20.5556	2021-06-12 13:37:49
L22	Chinese Goral	1	22.7778	2021-06-24 12:49:10
L22	Chinese Goral	1	17.7778	2021-07-03 09:03:26
L22	Wild Boar	1	25.5556	2021-07-09 16:46:48
L22	Reeve's Muntjac	1	23.8889	2021-07-13 19:11:43
L22	Wild Boar	1	23.8889	2021-07-28 15:03:58
L22	Reeve's Muntjac	1	5	2022-01-04 17:31:00
L22	Wild Boar	1	3.88889	2022-01-09 19:18:00
L22	Reeve's Muntjac	1	12.7778	2022-01-18 13:41:00
L22	Reeve's Muntjac	1	10.5556	2022-01-18 14:17:00
L22	Reeve's Muntjac	1	5	2022-01-21 10:41:00
L22	Reeve's Muntjac	1	3.88889	2022-01-21 14:42:00
L22	Reeve's Muntjac	1	5.55556	2022-01-26 14:23:00
L22	Forest Musk Deer	1	5	2022-11-13 02:35:00
L22	Reeve's Muntjac	1	8.88889	2022-11-16 09:13:00
L22	Reeve's Muntjac	1	8.88889	2022-11-16 17:49:00
L22	Reeve's Muntjac	1	10.5556	2022-11-17 17:42:00
L22	Reeve's Muntjac	1	5.55556	2022-11-22 02:47:00
L22	Reeve's Muntjac	1	5	2022-11-23 23:55:00
L22	Reeve's Muntjac	1	3.88889	2022-11-24 08:05:00
L22	Reeve's Muntjac	1	6.66667	2022-11-25 08:46:00
L22	Reeve's Muntjac	1	8.88889	2022-11-27 08:18:00
L22	Forest Musk Deer	1	3.88889	2022-11-29 02:54:00
L22	Reeve's Muntjac	1	5	2022-12-01 10:07:00
L22	Chinese Goral	1	1.66667	2022-12-08 23:02:00
L22	Reeve's Muntjac	1	16.6667	2022-12-22 12:20:00
L22	Reeve's Muntjac	2	15.5556	2022-12-23 11:29:00
L22	Reeve's Muntjac	1	17.7778	2022-12-24 12:42:00
L22	Reeve's Muntjac	1	5.55556	2022-12-31 16:55:00
L22	Reeve's Muntjac	2	15.5556	2023-06-03 09:51:32
L22	Reeve's Muntjac	1	16.6667	2023-06-05 12:11:31
L22	Reeve's Muntjac	1	15	2023-06-06 06:56:33
L22	Reeve's Muntjac	1	18.8889	2023-06-06 10:50:11
L22	Reeve's Muntjac	1	17.7778	2023-06-07 04:34:42
L22	Reeve's Muntjac	1	25	2023-06-08 13:23:24
L22	Reeve's Muntjac	1	23.8889	2023-06-08 18:21:52
L22	Reeve's Muntjac	1	22.7778	2023-06-08 19:21:44
L22	Reeve's Muntjac	1	20	2023-06-09 01:25:46
L22	Forest Musk Deer	1	21.6667	2023-06-11 00:56:15
L22	Reeve's Muntjac	2	20.5556	2023-06-13 13:30:24
L22	Reeve's Muntjac	1	17.78	2023-09-11 09:06:14
L22	Reeve's Muntjac	2	20	2023-09-15 13:13:59
L22	Reeve's Muntjac	2	15	2023-09-22 19:29:47
L22	Reeve's Muntjac	1	15.56	2023-09-27 12:41:36
L22	Reeve's Muntjac	1	12.78	2023-09-30 09:13:49
L22	Reeve's Muntjac	1	8.89	2023-10-07 09:46:08
L22	Reeve's Muntjac	1	13.87	2023-10-11 11:34:47
L22	Reeve's Muntjac	1	16.67	2023-10-12 17:31:32
L22	Reeve's Muntjac	1	16.67	2023-10-15 11:48:24
L22	Reeve's Muntjac	1	16.67	2023-10-17 17:38:06
L22	Chinese Goral	1	16.67	2023-10-23 15:55:18
L23	Chinese Goral	1	15	2019-05-01 10:36:20
L23	Chinese Goral	1	19	2019-06-16 17:18:50
L23	Reeve's Muntjac	1	20	2019-08-09 00:20:25
L23	Chinese Goral	1	12	2019-09-17 23:25:55
L23	Wild Boar	1	17	2019-09-29 10:27:54
L23	Wild Boar	1	6	2019-12-11 12:23:43
L23	Forest Musk Deer	1	3	2023-01-28 17:08:06
L23	Forest Musk Deer	1	2	2023-01-29 10:31:47
L23	Forest Musk Deer	1	1	2023-02-17 09:36:00
L23	Forest Musk Deer	1	2	2023-02-23 06:13:00
L23	Forest Musk Deer	1	22	2023-06-21 12:19:50
L23	Chinese Goral	1	22	2023-07-13 13:38:41
L23	Chinese Goral	1	11	2023-09-23 13:39:07
L23	Forest Musk Deer	1	13	2023-11-02 00:48:22
L24	Wild Boar	1	3	2019-03-24 21:39:22
L24	Reeve's Muntjac	1	4	2019-03-25 03:54:42
L24	Wild Boar	1	9	2019-03-26 22:36:36
L24	Reeve's Muntjac	1	9	2019-03-28 08:01:01
L24	Wild Boar	1	3	2019-03-30 20:45:07
L24	Reeve's Muntjac	1	1	2019-03-31 01:55:53
L24	Wild Boar	3	4	2019-03-31 21:49:18
L24	Wild Boar	1	8	2019-04-02 00:05:57
L24	Wild Boar	1	14	2019-04-08 00:30:02
L24	Wild Boar	1	19	2019-04-12 14:20:02
L24	Wild Boar	1	7	2019-04-14 20:29:43
L24	Wild Boar	2	14	2019-04-17 21:45:52
L24	Wild Boar	1	12	2019-04-22 10:29:25
L24	Reeve's Muntjac	1	15	2019-04-25 18:00:46
L24	Reeve's Muntjac	2	14	2019-05-03 19:23:06
L24	Wild Boar	1	15	2019-07-09 19:28:54
L24	Wild Boar	1	23	2019-07-14 16:48:23
L24	Wild Boar	1	22	2019-07-25 19:46:27
L24	Reeve's Muntjac	1	19	2019-07-30 06:16:39
L24	Wild Boar	1	19	2019-08-06 12:54:01
L24	Wild Boar	1	24	2019-08-20 16:41:49
L24	Reeve's Muntjac	1	19	2019-08-25 10:53:16
L24	Wild Boar	1	21	2019-08-25 16:36:25
L24	Reeve's Muntjac	1	21	2019-08-29 18:17:33
L24	Reeve's Muntjac	7	16	2019-08-31 07:41:25
L24	Wild Boar	1	13	2019-09-03 06:36:58
L24	Wild Boar	1	16	2019-09-06 02:33:06
L24	Wild Boar	1	16	2019-09-11 11:05:08
L24	Reeve's Muntjac	1	16	2019-09-11 12:52:54
L24	Wild Boar	1	11	2019-09-20 08:39:37
L24	Wild Boar	1	22	2019-09-29 12:36:00
L24	Wild Boar	1	17	2019-10-01 19:52:54
L24	Wild Boar	1	5	2019-10-06 09:45:28
L24	Wild Boar	1	9	2019-10-08 09:26:13
L24	Wild Boar	2	12	2019-10-13 16:42:46
L24	Wild Boar	1	14	2019-10-20 13:12:49
L24	Wild Boar	3	12	2019-10-23 13:21:49
L24	Forest Musk Deer	2	8	2019-10-27 09:19:23
L24	Wild Boar	1	15	2019-10-28 15:25:48
L24	Wild Boar	1	8	2019-10-29 07:26:23
L24	Forest Musk Deer	2	11	2019-10-29 09:17:25
L24	Forest Musk Deer	2	18	2019-10-29 15:06:59
L24	Wild Boar	1	14	2019-10-30 09:30:02
L24	Forest Musk Deer	3	19	2019-10-31 16:19:10
L24	Wild Boar	1	12	2019-11-01 08:57:19
L24	Wild Boar	1	8	2019-11-17 09:12:32
L24	Wild Boar	2	4	2019-11-20 07:27:33
L24	Forest Musk Deer	1	13	2019-11-21 15:27:33
L24	Wild Boar	1	0	2019-11-26 10:21:11
L24	Wild Boar	1	2	2019-12-01 13:14:47
L24	Wild Boar	1	3	2019-12-11 00:15:07
L24	Reeve's Muntjac	1	0	2019-12-21 17:50:51
L24	Wild Boar	1	1	2019-12-21 22:25:24
L24	Wild Boar	1	5	2021-01-02 15:13:54
L24	Wild Boar	1	2.77778	2021-01-02 15:53:40
L24	Wild Boar	1	0	2021-01-02 17:18:43
L24	Wild Boar	1	0	2021-01-04 13:09:34
L24	Wild Boar	1	-2.22222	2021-01-08 13:01:04
L24	Wild Boar	2	-2.22222	2021-01-10 13:27:09
L24	Wild Boar	1	-1.11111	2021-01-11 17:11:18
L24	Wild Boar	1	15.5556	2021-01-13 13:27:37
L24	Wild Boar	1	-3.33333	2021-01-24 13:25:00
L24	Wild Boar	1	7.77778	2021-01-26 14:03:18
L24	Wild Boar	1	7.77778	2021-01-26 14:07:27
L24	Wild Boar	3	3.88889	2021-01-27 17:43:12
L24	Wild Boar	2	6.66667	2021-01-28 17:04:46
L24	Wild Boar	1	2.77778	2021-01-28 17:39:57
L24	Wild Boar	1	5.55556	2021-01-30 17:16:19
L24	Wild Boar	1	10.5556	2021-02-02 15:56:54
L24	Wild Boar	2	11.6667	2021-02-07 11:09:16
L24	Wild Boar	1	13.8889	2021-02-09 13:21:06
L24	Wild Boar	1	3.88889	2021-02-15 11:34:26
L24	Wild Boar	1	5	2021-02-15 11:51:33
L24	Wild Boar	1	5.55556	2021-02-15 12:01:59
L24	Wild Boar	1	11.6667	2021-03-05 14:08:34
L24	Wild Boar	1	5	2021-03-07 12:47:35
L24	Wild Boar	1	7.77778	2021-03-11 16:23:42
L24	Wild Boar	1	7.77778	2021-03-14 12:50:23
L24	Wild Boar	1	12.7778	2021-03-22 16:58:16
L24	Wild Boar	1	6.66667	2021-03-29 23:55:27
L24	Wild Boar	1	2.77778	2021-04-01 15:53:17
L24	Siberian Roe Deer	1	8.88889	2021-04-05 17:32:58
L24	Wild Boar	1	5.55556	2021-04-08 20:13:19
L24	Wild Boar	1	12.7778	2021-04-12 18:42:30
L24	Wild Boar	1	11.6667	2021-04-12 19:15:48
L24	Siberian Roe Deer	1	12.7778	2021-04-15 18:41:43
L24	Wild Boar	1	11.6667	2021-04-15 21:38:54
L24	Reeve's Muntjac	1	20	2021-04-17 12:19:49
L24	Wild Boar	1	10	2021-04-26 13:58:17
L24	Reeve's Muntjac	1	18.8889	2021-04-27 16:25:26
L24	Reeve's Muntjac	1	22.7778	2021-04-30 18:11:30
L24	Reeve's Muntjac	1	15.5556	2021-05-07 18:25:16
L24	Wild Boar	1	15.5556	2021-05-21 18:04:48
L24	Reeve's Muntjac	1	18.8889	2021-05-26 19:59:03
L24	Wild Boar	1	21.6667	2021-06-10 13:02:18
L24	Wild Boar	1	17.7778	2021-06-10 22:29:01
L24	Reeve's Muntjac	1	21.6667	2021-06-22 17:46:49
L24	Reeve's Muntjac	1	20	2021-06-22 19:05:21
L24	Reeve's Muntjac	2	15.5556	2021-06-25 23:36:14
L24	Reeve's Muntjac	1	20	2021-06-28 19:43:45
L24	Reeve's Muntjac	1	20	2021-06-29 18:58:43
L24	Reeve's Muntjac	1	17.7778	2021-07-01 19:48:11
L24	Reeve's Muntjac	1	25.5556	2021-07-14 12:42:31
L24	Reeve's Muntjac	1	22.7778	2021-07-27 13:13:41
L24	Reeve's Muntjac	1	21.6667	2021-07-27 15:49:23
L24	Reeve's Muntjac	1	21.6667	2021-07-29 12:14:59
L24	Wild Boar	1	25.5556	2021-07-31 12:27:46
L24	Reeve's Muntjac	1	27.7778	2021-07-31 14:41:16
L24	Reeve's Muntjac	1	22.7778	2021-08-07 14:07:42
L24	Wild Boar	1	15.5556	2021-08-15 15:10:04
L24	Wild Boar	1	7.77778	2022-11-09 23:12:00
L24	Wild Boar	1	8.88889	2022-11-10 07:42:00
L24	Wild Boar	3	18.8889	2022-11-10 10:08:00
L24	Wild Boar	1	12.7778	2022-11-10 16:40:00
L24	Wild Boar	1	10	2022-11-10 19:10:00
L24	Wild Boar	1	10.5556	2022-11-11 18:11:00
L24	Wild Boar	1	10.5556	2022-11-11 21:00:00
L24	Wild Boar	1	2.77778	2022-11-14 06:26:00
L24	Wild Boar	1	5	2022-11-14 09:45:00
L24	Wild Boar	1	11.6667	2022-11-14 14:15:00
L24	Wild Boar	1	3.88889	2022-11-15 07:26:00
L24	Wild Boar	1	11.6667	2022-11-15 16:56:00
L24	Wild Boar	1	2.77778	2022-11-16 05:26:00
L24	Wild Boar	1	5.55556	2022-11-16 07:05:00
L24	Wild Boar	1	8.88889	2022-11-16 17:47:00
L24	Wild Boar	1	10.5556	2022-11-17 10:00:00
L24	Wild Boar	1	11.6667	2022-11-17 10:37:00
L24	Wild Boar	1	5.55556	2022-11-18 09:57:26
L24	Wild Boar	1	7.77778	2022-11-18 10:00:54
L24	Wild Boar	1	10.5556	2022-11-19 10:36:48
L24	Wild Boar	1	13.8889	2022-11-19 12:34:34
L24	Wild Boar	1	5	2022-11-21 13:09:13
L24	Wild Boar	1	3.88889	2022-11-24 08:41:21
L24	Wild Boar	1	7.77778	2022-11-24 18:09:59
L24	Siberian Roe Deer	1	13.8889	2022-11-25 17:18:34
L24	Wild Boar	1	-7.22222	2022-11-30 11:52:57
L24	Wild Boar	1	-3.33333	2022-12-01 10:27:57
L24	Wild Boar	1	0	2022-12-01 13:14:50
L24	Wild Boar	1	5	2022-12-05 12:39:43
L24	Wild Boar	1	5.55556	2022-12-07 14:51:55
L24	Siberian Roe Deer	1	-2.22222	2022-12-24 16:53:24
L24	Reeve's Muntjac	1	3.89	2023-03-25 18:51:14
L24	Reeve's Muntjac	1	2.78	2023-03-25 19:16:22
L24	Reeve's Muntjac	1	2.78	2023-03-26 19:10:30
L24	Wild Boar	1	5	2023-03-28 01:38:51
L24	Wild Boar	1	3.89	2023-03-29 02:39:30
L24	Reeve's Muntjac	1	18.89	2023-03-29 12:42:40
L24	Wild Boar	1	6.67	2023-03-31 23:21:08
L24	Wild Boar	1	5.56	2023-04-01 02:39:04
L24	Wild Boar	1	1.67	2023-04-07 01:29:34
L24	Wild Boar	1	6.67	2023-04-08 19:05:29
L24	Wild Boar	1	8.89	2023-04-09 23:37:09
L24	Wild Boar	1	12.78	2023-04-10 22:13:17
L24	Wild Boar	1	8.89	2023-04-11 21:31:46
L24	Wild Boar	1	8.89	2023-04-11 23:50:56
L24	Wild Boar	1	8.89	2023-04-12 04:10:09
L24	Wild Boar	1	11.67	2023-04-12 22:07:08
L24	Wild Boar	1	11.67	2023-04-12 22:43:01
L24	Siberian Roe Deer	1	7.78	2023-04-15 01:40:48
L24	Siberian Roe Deer	1	8.89	2023-04-15 03:28:27
L24	Wild Boar	1	15	2023-04-15 21:44:17
L24	Wild Boar	1	15	2023-04-16 20:28:15
L24	Wild Boar	1	13.89	2023-04-16 23:17:09
L24	Wild Boar	1	13.89	2023-04-17 01:13:33
L24	Wild Boar	1	10	2023-04-26 19:15:59
L24	Wild Boar	1	6.67	2023-04-30 01:16:25
L24	Wild Boar	1	11.67	2023-04-30 20:26:12
L24	Wild Boar	1	11.67	2023-04-30 21:02:21
L24	Wild Boar	1	12.78	2023-05-01 20:08:41
L24	Wild Boar	1	13.89	2023-05-02 19:42:21
L24	Wild Boar	1	10.56	2023-05-07 18:13:31
L24	Siberian Roe Deer	1	6.67	2023-05-09 00:01:52
L24	Wild Boar	1	8.89	2023-05-11 23:06:20
L24	Wild Boar	1	20.56	2023-05-12 17:24:51
L24	Wild Boar	1	10.5	2023-06-03 01:51:58
L24	Wild Boar	1	13.8	2023-06-03 03:00:19
L24	Wild Boar	1	17.78	2023-06-07 23:20:20
L24	Wild Boar	1	18.89	2023-06-08 02:28:40
L24	Wild Boar	1	27.78	2023-06-08 16:52:41
L24	Wild Boar	3	25.56	2023-06-08 17:39:37
L24	Wild Boar	1	20.5	2023-06-08 20:56:41
L24	Wild Boar	1	18.89	2023-06-09 04:04:12
L24	Wild Boar	2	23.89	2023-06-09 10:36:28
L24	Wild Boar	1	22.78	2023-06-09 21:27:08
L24	Wild Boar	2	20.5556	2023-06-10 04:34:21
L24	Wild Boar	1	21.6667	2023-06-10 05:29:14
L24	Wild Boar	1	22.7778	2023-06-10 19:38:56
L24	Wild Boar	1	13.8889	2023-06-12 22:58:14
L24	Wild Boar	1	13.8889	2023-06-13 02:20:14
L24	Wild Boar	1	15.5556	2023-06-14 05:20:48
L24	Wild Boar	1	17.7778	2023-06-14 06:05:03
L24	Wild Boar	2	21.6667	2023-06-15 12:14:43
L24	Wild Boar	1	18.8889	2023-06-15 20:13:31
L24	Wild Boar	1	18.8889	2023-06-20 19:32:31
L24	Wild Boar	3	20	2023-06-21 09:36:17
L24	Wild Boar	1	22.7778	2023-06-22 18:41:41
L24	Wild Boar	1	21.6667	2023-06-22 19:07:20
L24	Wild Boar	1	18.8889	2023-06-23 20:18:53
L24	Chinese Goral	1	15	2023-06-24 06:41:17
L24	Reeve's Muntjac	1	15.5556	2023-06-29 20:13:37
L24	Wild Boar	5	25	2023-06-30 13:10:58
L24	Wild Boar	1	22.7778	2023-06-30 18:27:22
L24	Wild Boar	1	18.8889	2023-07-01 03:21:46
L24	Wild Boar	1	18.8889	2023-07-01 20:53:54
L24	Wild Boar	1	18.8889	2023-07-02 07:37:50
L24	Wild Boar	2	22.7778	2023-07-04 20:35:25
L24	Reeve's Muntjac	1	21.6667	2023-07-05 19:01:39
L24	Reeve's Muntjac	1	20	2023-07-06 04:56:08
L24	Wild Boar	1	25	2023-07-07 20:04:06
L24	Siberian Roe Deer	2	23.8889	2023-07-08 00:13:51
L24	Wild Boar	4	26.6667	2023-07-08 17:23:33
L24	Wild Boar	1	23.8889	2023-07-08 19:41:40
L24	Wild Boar	2	25	2023-07-09 08:51:09
L24	Wild Boar	4	26.6667	2023-07-09 09:51:43
L24	Wild Boar	1	23.8889	2023-07-09 19:48:13
L24	Wild Boar	8	23.8889	2023-07-10 10:08:18
L24	Wild Boar	2	21.6667	2023-07-14 09:37:27
L24	Wild Boar	1	21.6667	2023-07-14 12:34:01
L24	Wild Boar	1	20	2023-07-16 07:36:57
L24	Wild Boar	1	21.6667	2023-07-16 08:22:10
L24	Wild Boar	1	22.7778	2023-07-16 08:54:06
L24	Siberian Roe Deer	1	16.6667	2023-07-18 08:04:31
L24	Wild Boar	1	21.6667	2023-07-22 10:21:42
L24	Wild Boar	1	22.7778	2023-07-22 17:31:28
L24	Wild Boar	1	22.7778	2023-07-22 18:02:37
L24	Wild Boar	1	25	2023-07-24 11:35:04
L24	Siberian Roe Deer	1	20	2023-08-01 18:17:17
L24	Reeve's Muntjac	1	26.6667	2023-08-04 17:20:07
L24	Wild Boar	1	21.6667	2023-08-08 12:30:40
L24	Wild Boar	1	22.7778	2023-08-08 16:31:51
L24	Wild Boar	3	21.6667	2023-08-08 18:13:42
L24	Wild Boar	1	20.5556	2023-08-08 18:52:25
L24	Siberian Roe Deer	1	16.6667	2023-09-02 19:06:57
L24	Siberian Roe Deer	1	22.7778	2023-09-06 15:47:03
L24	Siberian Roe Deer	1	16.6667	2023-09-07 21:36:07
L24	Siberian Roe Deer	1	17.7778	2023-09-08 09:42:36
L24	Siberian Roe Deer	1	16.6667	2023-09-11 10:51:35
L24	Siberian Roe Deer	1	15	2023-09-16 08:38:27
M11	Wild Boar	1	15	2019-09-27 06:06:24
M11	Wild Boar	1	12	2019-12-27 11:54:31
M11	Reeve's Muntjac	1	7.77778	2021-03-21 19:04:46
M11	Wild Boar	1	22.7778	2021-06-14 10:22:25
M11	Reeve's Muntjac	1	11	2022-10-23 11:18:24
M11	Reeve's Muntjac	1	11	2022-10-23 11:24:18
M11	Reeve's Muntjac	1	13	2022-10-24 11:27:16
M11	Reeve's Muntjac	1	4	2022-11-22 22:58:09
M11	Reeve's Muntjac	1	-5	2022-12-02 11:42:55
M11	Reeve's Muntjac	1	3	2023-01-04 13:08:34
M11	Wild Boar	1	5	2023-02-03 06:27:31
M11	Wild Boar	1	6	2023-02-05 02:10:48
M11	Reeve's Muntjac	1	16	2023-04-02 10:20:55
M11	Siberian Roe Deer	1	26	2023-04-02 17:55:51
M11	Reeve's Muntjac	1	11	2023-04-11 10:31:37
M11	Reeve's Muntjac	1	18	2023-04-20 14:21:20
M11	Reeve's Muntjac	1	21	2023-05-16 22:53:07
M11	Chinese Goral	1	14	2023-05-20 10:40:59
M11	Reeve's Muntjac	1	20	2023-05-23 11:46:10
M11	Reeve's Muntjac	1	21	2023-06-14 10:10:43
M11	Reeve's Muntjac	1	26	2023-06-15 20:32:50
M11	Reeve's Muntjac	1	27	2023-06-20 18:51:36
M11	Reeve's Muntjac	1	28	2023-06-24 20:35:43
M11	Reeve's Muntjac	1	26	2023-06-25 04:02:10
M11	Reeve's Muntjac	1	26	2023-06-28 00:43:56
M11	Reeve's Muntjac	1	21	2023-07-03 08:03:00
M11	Reeve's Muntjac	1	24	2023-07-18 19:41:39
M11	Wild Boar	1	22	2023-07-19 10:50:22
M11	Reeve's Muntjac	1	26	2023-08-08 15:30:23
M11	Reeve's Muntjac	1	19	2023-08-31 05:52:36
M11	Reeve's Muntjac	2	17	2023-09-26 16:42:17
M11	Reeve's Muntjac	1	16	2023-10-01 06:51:35
M11	Reeve's Muntjac	1	17	2023-10-10 17:16:56
M11	Reeve's Muntjac	1	15	2023-10-14 07:57:07
M11	Reeve's Muntjac	1	16	2023-10-16 07:50:24
M12	Wild Boar	1	5	2019-03-31 21:04:07
M12	Wild Boar	1	12	2019-04-05 22:08:06
M12	Wild Boar	1	7	2019-04-09 10:45:15
M12	Wild Boar	1	2	2019-04-10 06:57:32
M12	Wild Boar	1	24	2019-04-18 16:55:57
M12	Wild Boar	1	19	2019-04-23 17:06:46
M12	Wild Boar	1	3	2019-04-28 06:09:39
M12	Forest Musk Deer	1	18	2019-05-03 15:51:10
M12	Reeve's Muntjac	1	16	2019-05-08 15:20:18
M12	Wild Boar	1	19	2019-05-16 16:58:07
M12	Wild Boar	1	21	2019-05-18 14:06:10
M12	Wild Boar	1	18	2019-05-27 09:54:55
M12	Wild Boar	1	16	2019-05-29 16:50:38
M12	Reeve's Muntjac	1	22	2019-06-01 12:34:08
M12	Reeve's Muntjac	1	17	2019-06-02 00:18:41
M12	Wild Boar	1	18	2019-06-02 02:07:36
M12	Wild Boar	1	22	2019-06-03 04:19:14
M12	Wild Boar	1	14	2019-06-06 02:08:55
M12	Forest Musk Deer	1	24	2019-06-10 16:51:55
M12	Wild Boar	1	20	2019-06-14 07:43:02
M12	Reeve's Muntjac	1	17	2019-06-21 08:28:24
M12	Reeve's Muntjac	1	19	2019-06-24 14:05:09
M12	Wild Boar	1	9	2021-04-22 05:44:10
M12	Reeve's Muntjac	2	9	2021-04-23 06:59:55
M12	Wild Boar	1	7	2021-04-24 06:08:53
M12	Wild Boar	1	9	2021-04-24 07:52:16
M12	Wild Boar	1	11	2021-04-24 08:30:58
M12	Wild Boar	1	12	2021-04-24 09:02:20
M12	Wild Boar	1	12	2021-04-24 10:07:43
M12	Wild Boar	1	7	2021-04-25 09:44:47
M12	Wild Boar	2	9	2021-04-25 18:54:12
M12	Wild Boar	1	11	2021-04-28 08:31:55
M12	Wild Boar	1	10	2021-04-29 06:07:08
M12	Wild Boar	1	19	2021-04-30 20:32:04
M12	Wild Boar	1	9	2021-05-02 21:57:04
M12	Reeve's Muntjac	1	12	2021-05-06 06:09:51
M12	Wild Boar	1	18	2021-05-09 02:19:47
M12	Wild Boar	1	14	2021-05-12 06:11:13
M12	Wild Boar	1	14	2021-05-15 06:18:05
M12	Wild Boar	1	10	2021-05-16 05:46:27
M12	Reeve's Muntjac	1	10	2021-05-16 18:28:24
M12	Reeve's Muntjac	1	17	2021-05-19 12:29:58
M12	Reeve's Muntjac	1	16	2021-05-20 17:20:55
M12	Wild Boar	1	15	2021-05-22 05:55:22
M12	Wild Boar	1	11	2021-05-23 07:40:56
M12	Reeve's Muntjac	1	18	2021-05-23 17:14:30
M12	Wild Boar	1	17	2021-05-31 06:04:20
M12	Siberian Roe Deer	1	17	2021-06-20 06:53:02
M12	Wild Boar	1	21	2021-06-27 18:00:41
M12	Siberian Roe Deer	1	22	2021-06-29 13:27:26
M12	Wild Boar	1	19	2021-06-29 19:22:16
M12	Wild Boar	1	17	2021-07-05 20:30:03
M12	Reeve's Muntjac	1	17	2021-07-16 07:19:25
M12	Reeve's Muntjac	1	18	2021-07-19 14:33:24
M12	Reeve's Muntjac	1	17	2021-07-24 07:28:30
M12	Reeve's Muntjac	1	21	2021-08-07 19:17:42
M12	Reeve's Muntjac	1	20	2021-08-08 11:37:03
M12	Reeve's Muntjac	1	20	2021-08-11 09:47:26
M12	Reeve's Muntjac	1	18	2021-08-11 16:12:39
M12	Wild Boar	1	24	2021-09-09 16:10:17
M12	Reeve's Muntjac	1	19	2021-09-20 15:35:00
M12	Reeve's Muntjac	1	22	2023-03-20 15:40:12
M12	Reeve's Muntjac	1	23	2023-04-05 10:04:48
M12	Reeve's Muntjac	1	22	2023-07-05 10:54:41
M12	Reeve's Muntjac	1	27	2023-07-05 12:04:14
M12	Reeve's Muntjac	1	23	2023-07-15 09:43:53
M12	Reeve's Muntjac	1	26	2023-07-15 12:17:31
M12	Reeve's Muntjac	1	26	2023-07-17 14:24:12
M16	Wild Boar	1	20	2019-03-27 18:32:35
M16	Wild Boar	1	12	2019-03-29 19:24:46
M16	Wild Boar	1	15	2019-03-30 17:32:54
M16	Wild Boar	1	20	2019-04-05 20:27:35
M16	Reeve's Muntjac	1	9	2019-04-15 08:08:34
M16	Wild Boar	1	11	2019-04-27 12:07:38
M16	Reeve's Muntjac	1	5	2019-12-07 23:37:28
M16	Chinese Goral	1	12	2021-04-18 20:37:04
M16	Chinese Goral	1	10	2021-04-25 14:19:35
M16	Chinese Goral	1	25	2021-05-09 11:43:42
M16	Chinese Goral	1	20	2021-06-01 03:41:56
M16	Chinese Goral	1	20	2021-06-23 06:13:21
M16	Wild Boar	1	21	2021-06-23 07:03:46
M16	Forest Musk Deer	1	21	2021-07-28 09:12:40
M16	Wild Boar	1	31	2021-08-01 13:18:44
M16	Wild Boar	1	20	2021-09-03 11:56:48
M16	Wild Boar	1	27	2021-09-11 11:55:51
M16	Wild Boar	1	15	2021-09-19 17:06:00
M16	Wild Boar	1	15	2021-09-28 08:06:39
M16	Wild Boar	1	11	2021-10-22 15:15:07
M16	Chinese Goral	1	10	2021-10-23 12:37:33
M16	Wild Boar	1	9	2021-11-02 09:46:22
M16	Chinese Goral	2	13	2021-11-16 16:48:28
M16	Wild Boar	1	8	2021-11-18 08:18:28
M16	Wild Boar	1	7	2021-11-21 10:37:26
M16	Wild Boar	1	9	2021-11-21 12:07:03
M16	Chinese Goral	1	10	2021-11-23 17:14:21
M16	Wild Boar	1	25	2021-11-24 14:17:05
M16	Wild Boar	1	21	2021-11-24 16:02:28
M16	Wild Boar	1	11	2021-11-28 17:23:40
M16	Wild Boar	1	9	2021-11-30 10:30:54
M16	Wild Boar	1	23	2021-12-03 14:00:23
M16	Wild Boar	2	17	2021-12-06 10:32:02
M16	Wild Boar	1	10	2021-12-07 15:41:14
M16	Wild Boar	1	10	2021-12-18 16:42:24
M16	Reeve's Muntjac	1	10	2021-12-20 10:02:13
M16	Chinese Goral	1	5	2022-12-22 22:51:03
M16	Chinese Goral	1	8	2022-12-22 23:00:26
M16	Chinese Goral	1	4	2022-12-29 19:04:31
M16	Forest Musk Deer	1	3	2022-12-31 06:52:25
M16	Forest Musk Deer	1	7	2023-01-01 21:11:32
M16	Chinese Goral	1	6	2023-01-05 22:34:55
M16	Wild Boar	1	12	2023-05-08 02:42:48
M16	Chinese Goral	1	18	2023-05-12 12:30:05
M16	Forest Musk Deer	2	14	2023-05-21 19:36:18
M16	Forest Musk Deer	1	13	2023-05-23 22:13:41
M16	Chinese Goral	1	12	2023-05-24 07:10:25
M16	Reeve's Muntjac	1	18	2023-05-31 05:53:10
M16	Reeve's Muntjac	1	20	2023-06-07 12:34:23
M16	Chinese Goral	2	22	2023-06-10 10:06:10
M16	Chinese Goral	1	15	2023-06-14 07:02:47
M16	Chinese Goral	1	18	2023-06-14 08:46:00
M16	Chinese Goral	1	20	2023-06-29 13:45:51
M16	Chinese Goral	1	20	2023-07-19 13:31:09
M16	Chinese Goral	1	29	2023-07-21 19:26:27
M16	Wild Boar	1	19	2023-09-13 17:20:11
M16	Chinese Goral	1	10	2023-11-10 03:35:09
M16	Wild Boar	1	5	2023-11-11 07:58:36
M16	Wild Boar	1	9	2023-11-13 05:03:31
M17	Wild Boar	1	6	2019-04-01 01:35:41
M17	Wild Boar	1	12	2019-04-03 19:04:47
M17	Wild Boar	1	23	2019-04-07 10:38:12
M17	Reeve's Muntjac	1	18	2019-04-11 12:41:36
M17	Wild Boar	1	19	2019-04-19 12:22:23
M17	Wild Boar	1	20	2019-04-25 14:45:22
M17	Reeve's Muntjac	1	19	2019-05-04 15:42:42
M17	Wild Boar	1	15	2019-05-14 11:35:04
M17	Reeve's Muntjac	1	23	2019-06-15 12:31:39
M17	Chinese Goral	1	18	2019-07-09 10:31:52
M17	Chinese Goral	1	24	2019-07-20 18:37:37
M17	Chinese Goral	1	26	2019-07-21 12:20:04
M17	Wild Boar	1	28	2019-07-27 11:49:01
M17	Reeve's Muntjac	1	20	2019-08-12 05:29:37
M17	Wild Boar	1	30	2019-08-16 15:41:21
M17	Wild Boar	1	25	2019-08-24 19:01:11
M17	Reeve's Muntjac	1	19	2019-08-31 09:06:20
M17	Reeve's Muntjac	1	19	2019-09-02 16:34:09
M17	Wild Boar	1	22	2019-09-08 09:04:19
M17	Wild Boar	1	20	2019-09-13 13:20:48
M17	Wild Boar	1	17	2019-10-27 13:58:09
M17	Wild Boar	1	11	2019-11-20 12:47:57
M17	Reeve's Muntjac	1	-2	2019-11-28 07:59:51
M17	Wild Boar	1	16	2019-12-08 15:09:42
M17	Chinese Goral	1	10	2019-12-20 14:10:46
M17	Wild Boar	1	13	2022-12-09 13:17:08
M17	Chinese Goral	1	8	2022-12-18 16:21:33
M17	Wild Boar	1	7	2023-01-01 17:45:05
M17	Wild Boar	1	7	2023-01-02 17:33:09
M17	Chinese Goral	1	8	2023-01-04 20:26:59
M17	Forest Musk Deer	1	8	2023-01-10 04:00:59
M17	Chinese Goral	1	6	2023-01-11 00:23:41
M17	Wild Boar	1	7	2023-01-13 20:31:12
M17	Chinese Goral	1	2	2023-01-15 01:53:57
M17	Chinese Goral	1	1	2023-01-15 03:06:48
M17	Chinese Goral	1	22	2023-03-09 17:41:03
M17	Chinese Goral	1	21	2023-03-14 17:02:34
M17	Wild Boar	1	15	2023-03-15 00:30:22
M17	Wild Boar	1	14	2023-03-15 08:13:44
M17	Chinese Goral	1	17	2023-03-31 15:23:53
M17	Chinese Goral	1	26	2023-04-01 15:13:35
M17	Forest Musk Deer	1	17	2023-04-02 09:13:48
M17	Chinese Goral	1	17	2023-04-30 22:35:48
M17	Chinese Goral	1	20	2023-06-12 10:38:00
M17	Chinese Goral	1	21	2023-06-15 23:31:40
M17	Chinese Goral	1	23	2023-07-03 16:45:21
M17	Chinese Goral	1	25	2023-07-22 13:49:28
M17	Chinese Goral	1	25	2023-08-03 15:58:21
M17	Chinese Goral	1	20	2023-09-02 10:12:28
M17	Chinese Goral	1	25	2023-09-05 13:07:55
M17	Chinese Goral	1	25	2023-09-06 13:02:16
M17	Wild Boar	1	17	2023-10-01 11:46:24
M18	Forest Musk Deer	1	10	2019-04-12 22:04:12
M18	Wild Boar	1	13	2019-04-21 22:28:28
M18	Reeve's Muntjac	1	9	2019-05-07 07:30:18
M18	Wild Boar	1	2	2019-05-22 21:11:54
M18	Forest Musk Deer	1	19	2019-05-31 17:08:33
M18	Reeve's Muntjac	1	23	2019-06-27 14:49:52
M18	Wild Boar	1	21	2019-07-15 10:42:37
M18	Forest Musk Deer	1	21	2019-08-15 18:21:02
M18	Wild Boar	1	23	2019-08-23 12:54:25
M18	Wild Boar	1	25	2019-09-28 12:49:18
M18	Forest Musk Deer	1	9	2022-11-24 23:53:05
M18	Wild Boar	1	4	2022-12-15 06:38:28
M18	Reeve's Muntjac	1	2	2022-12-16 20:25:06
M18	Reeve's Muntjac	1	2	2022-12-22 08:44:59
M18	Reeve's Muntjac	1	3	2022-12-26 18:16:46
M18	Reeve's Muntjac	1	1	2022-12-29 17:30:04
M18	Siberian Roe Deer	1	5	2023-03-02 02:40:29
M18	Wild Boar	1	16	2023-03-03 12:23:18
M18	Reeve's Muntjac	1	9	2023-03-06 06:58:57
M18	Reeve's Muntjac	1	10	2023-03-06 07:00:44
M18	Siberian Roe Deer	2	15	2023-03-07 19:19:15
M18	Siberian Roe Deer	1	16	2023-03-08 19:12:40
M18	Reeve's Muntjac	2	12	2023-03-10 06:10:02
M18	Reeve's Muntjac	1	12	2023-03-11 20:01:47
M18	Reeve's Muntjac	1	4	2023-03-13 06:00:46
M18	Siberian Roe Deer	1	14	2023-03-14 21:20:37
M18	Reeve's Muntjac	1	12	2023-03-15 00:52:47
M18	Chinese Goral	1	6	2023-03-18 18:20:56
M18	Reeve's Muntjac	1	5	2023-03-19 01:15:12
M18	Reeve's Muntjac	1	9	2023-03-22 04:29:23
M18	Wild Boar	1	11	2023-03-22 18:57:28
M18	Reeve's Muntjac	1	8	2023-03-29 07:55:05
M18	Reeve's Muntjac	1	9	2023-03-29 22:53:26
M18	Reeve's Muntjac	1	15	2023-04-18 06:49:20
M18	Reeve's Muntjac	1	12	2023-05-07 18:01:14
M18	Reeve's Muntjac	1	22	2023-05-13 13:21:46
M18	Reeve's Muntjac	2	18	2023-05-27 10:14:16
M18	Reeve's Muntjac	1	17	2023-06-02 06:24:20
M18	Reeve's Muntjac	1	16	2023-06-13 09:45:16
M18	Reeve's Muntjac	1	21	2023-06-28 11:51:00
M18	Reeve's Muntjac	1	24	2023-06-30 15:40:00
M18	Reeve's Muntjac	1	20	2023-07-01 13:34:00
M18	Reeve's Muntjac	1	18	2023-07-04 03:54:00
M18	Reeve's Muntjac	1	19	2023-07-04 14:47:00
M18	Reeve's Muntjac	1	23	2023-07-07 14:34:38
M18	Reeve's Muntjac	1	25	2023-07-08 14:06:00
M18	Reeve's Muntjac	1	26	2023-07-09 16:42:12
M18	Reeve's Muntjac	1	26	2023-07-09 16:57:00
M18	Reeve's Muntjac	1	22	2023-07-14 11:33:00
M18	Reeve's Muntjac	1	24	2023-07-15 17:23:00
M18	Reeve's Muntjac	1	23	2023-07-15 18:06:00
M18	Reeve's Muntjac	1	24	2023-07-15 18:06:12
M18	Reeve's Muntjac	1	20	2023-07-21 01:15:00
M18	Reeve's Muntjac	1	20	2023-07-23 06:05:00
M18	Reeve's Muntjac	1	21	2023-07-24 09:28:00
M18	Reeve's Muntjac	1	20	2023-07-28 07:40:12
M18	Reeve's Muntjac	1	19	2023-07-29 02:03:00
M18	Wild Boar	1	22	2023-08-12 08:47:16
M18	Wild Boar	2	21	2023-08-12 09:07:41
M18	Reeve's Muntjac	2	18	2023-08-24 10:30:24
M19	Wild Boar	1	9	2019-03-29 04:22:56
M19	Wild Boar	1	14	2019-04-06 23:27:40
M19	Reeve's Muntjac	1	19	2019-04-24 19:00:40
M19	Reeve's Muntjac	1	12	2019-05-15 06:20:42
M19	Reeve's Muntjac	1	16	2019-05-21 08:38:23
M19	Reeve's Muntjac	1	19	2019-05-30 14:48:29
M19	Reeve's Muntjac	1	18	2019-06-06 19:46:36
M19	Reeve's Muntjac	1	18	2019-06-08 07:39:19
M19	Reeve's Muntjac	1	18	2019-06-11 07:08:01
M19	Reeve's Muntjac	1	20	2019-06-15 10:11:24
M19	Reeve's Muntjac	1	17	2019-06-17 23:39:02
M19	Reeve's Muntjac	1	19	2019-06-19 19:38:53
M19	Reeve's Muntjac	1	20	2019-06-22 20:32:23
M19	Reeve's Muntjac	1	22	2019-06-23 10:31:49
M19	Reeve's Muntjac	1	17	2019-06-26 05:18:45
M19	Reeve's Muntjac	1	22	2019-07-01 20:03:02
M19	Reeve's Muntjac	1	17	2019-07-04 10:58:25
M19	Reeve's Muntjac	1	17	2019-07-08 18:33:12
M19	Reeve's Muntjac	1	19	2019-07-11 19:27:54
M19	Reeve's Muntjac	1	25	2019-07-14 14:21:47
M19	Reeve's Muntjac	1	22	2019-07-21 19:41:35
M19	Forest Musk Deer	1	26	2019-07-24 16:34:37
M19	Wild Boar	1	20	2019-08-18 00:07:41
M19	Reeve's Muntjac	1	26	2019-08-20 13:21:40
M19	Reeve's Muntjac	1	18	2019-08-26 06:18:32
M19	Wild Boar	1	18	2019-08-30 02:50:59
M19	Wild Boar	1	18	2019-09-01 12:28:07
M19	Reeve's Muntjac	1	24	2019-09-07 14:09:19
M19	Wild Boar	1	23	2019-09-08 18:16:29
M19	Wild Boar	1	20	2019-09-13 07:32:19
M19	Reeve's Muntjac	1	14	2019-09-16 08:16:53
M19	Wild Boar	1	14	2019-09-17 07:37:02
M19	Reeve's Muntjac	1	14	2019-09-20 06:37:29
M19	Wild Boar	1	14	2019-09-21 01:15:13
M19	Reeve's Muntjac	1	18	2019-09-22 11:08:21
M19	Reeve's Muntjac	1	15	2019-09-26 06:54:04
M19	Wild Boar	1	18	2019-09-28 06:24:53
M19	Reeve's Muntjac	1	16	2019-10-04 07:09:10
M19	Reeve's Muntjac	1	9	2019-10-15 17:44:13
M19	Reeve's Muntjac	1	11	2019-10-22 13:34:00
M19	Wild Boar	1	12	2019-10-30 01:38:13
M19	Wild Boar	1	16	2019-11-01 11:14:44
M19	Reeve's Muntjac	1	9	2019-11-06 06:48:37
M19	Reeve's Muntjac	1	4	2019-12-11 07:35:47
M19	Reeve's Muntjac	1	2	2019-12-18 19:42:15
M19	Wild Boar	1	4	2019-12-24 22:08:39
M19	Reeve's Muntjac	1	0	2019-12-26 07:21:22
M19	Reeve's Muntjac	1	11	2021-03-28 06:44:00
M19	Reeve's Muntjac	1	10	2021-04-01 01:24:54
M19	Reeve's Muntjac	1	9	2021-04-04 20:44:50
M19	Wild Boar	1	15	2021-04-07 00:29:26
M19	Reeve's Muntjac	1	13	2021-04-09 18:43:16
M19	Reeve's Muntjac	1	10	2021-04-10 00:36:04
M19	Reeve's Muntjac	1	13	2021-04-10 23:43:23
M19	Wild Boar	1	12	2021-04-11 00:44:30
M19	Reeve's Muntjac	1	15	2021-04-12 20:40:34
M19	Wild Boar	1	12	2021-04-14 21:32:42
M19	Wild Boar	1	14	2021-04-15 22:26:41
M19	Reeve's Muntjac	1	11	2021-04-18 02:34:40
M19	Reeve's Muntjac	1	11	2021-04-20 05:40:56
M19	Reeve's Muntjac	1	11	2021-04-21 06:00:39
M19	Reeve's Muntjac	1	15	2021-04-27 19:14:37
M19	Reeve's Muntjac	1	11	2021-04-28 22:21:34
M19	Reeve's Muntjac	1	16	2021-05-01 04:06:12
M19	Reeve's Muntjac	1	15	2021-05-02 00:32:47
M19	Wild Boar	1	18	2021-05-02 00:33:51
M19	Reeve's Muntjac	1	13	2021-05-02 19:25:30
M19	Reeve's Muntjac	1	18	2021-05-09 21:32:56
M19	Reeve's Muntjac	1	16	2021-05-11 07:29:13
M19	Wild Boar	1	11	2021-05-17 00:19:01
M19	Wild Boar	1	17	2021-05-17 01:13:35
M19	Reeve's Muntjac	1	17	2021-05-18 10:00:17
M19	Reeve's Muntjac	1	22	2021-05-20 10:22:48
M19	Wild Boar	1	14	2021-05-26 06:08:52
M19	Reeve's Muntjac	1	19	2021-05-27 20:18:31
M19	Reeve's Muntjac	1	19	2021-06-01 07:36:35
M19	Wild Boar	1	14	2021-06-03 22:04:43
M19	Reeve's Muntjac	1	4	2022-12-09 02:11:48
M19	Wild Boar	1	-2	2022-12-17 20:30:20
M19	Reeve's Muntjac	1	0	2022-12-24 07:38:51
M19	Reeve's Muntjac	1	6	2023-01-07 04:36:33
M19	Reeve's Muntjac	1	16	2023-03-06 18:34:35
M19	Siberian Roe Deer	1	16	2023-03-06 22:56:39
M19	Reeve's Muntjac	1	13	2023-03-11 02:32:07
M19	Reeve's Muntjac	1	8	2023-03-25 02:55:01
M19	Reeve's Muntjac	1	13	2023-03-28 19:28:38
M19	Reeve's Muntjac	1	11	2023-04-05 18:34:36
M19	Reeve's Muntjac	1	17	2023-04-14 18:43:49
M20	Reeve's Muntjac	1	21	2019-03-26 09:57:29
M20	Reeve's Muntjac	1	16	2019-03-27 19:05:58
M20	Forest Musk Deer	1	17	2019-04-05 19:38:22
M20	Wild Boar	1	9	2019-04-18 18:18:08
M20	Wild Boar	1	11	2019-04-22 05:00:43
M20	Reeve's Muntjac	1	13	2019-05-03 07:25:53
M20	Reeve's Muntjac	1	14	2019-05-04 06:50:42
M20	Wild Boar	1	16	2019-05-11 06:30:08
M20	Reeve's Muntjac	1	14	2019-05-13 13:52:21
M20	Reeve's Muntjac	1	14	2019-05-14 08:57:16
M20	Wild Boar	1	19	2019-05-15 18:59:54
M20	Reeve's Muntjac	1	16	2019-05-17 06:48:24
M20	Reeve's Muntjac	1	17	2019-05-19 09:52:04
M20	Reeve's Muntjac	1	13	2019-05-20 07:26:14
M20	Wild Boar	1	25	2019-05-23 16:36:49
M20	Wild Boar	1	23	2019-05-24 16:41:28
M20	Reeve's Muntjac	1	16	2019-05-27 05:30:02
M20	Forest Musk Deer	1	19	2019-05-29 14:43:04
M20	Reeve's Muntjac	1	18	2019-05-31 06:44:48
M20	Wild Boar	1	17	2019-05-31 20:41:01
M20	Wild Boar	1	29	2019-06-04 12:57:03
M20	Reeve's Muntjac	1	18	2019-06-08 05:14:37
M20	Reeve's Muntjac	1	19	2019-06-10 05:37:18
M20	Forest Musk Deer	1	20	2019-06-10 08:05:46
M20	Wild Boar	1	21	2019-06-14 08:12:29
M20	Wild Boar	1	19	2019-06-15 05:46:54
M20	Reeve's Muntjac	1	21	2019-06-15 13:21:56
M20	Forest Musk Deer	1	16	2019-06-18 01:51:50
M20	Wild Boar	1	19	2019-06-20 08:54:52
M20	Reeve's Muntjac	1	18	2019-06-24 19:44:03
M20	Reeve's Muntjac	1	23	2019-06-30 08:39:16
M20	Reeve's Muntjac	1	20	2019-07-02 09:37:50
M20	Reeve's Muntjac	1	21	2019-07-06 06:21:37
M20	Wild Boar	1	22	2019-07-06 07:28:42
M20	Reeve's Muntjac	1	18	2019-07-09 19:38:59
M20	Wild Boar	1	19	2019-07-18 10:09:09
M20	Reeve's Muntjac	1	20	2019-07-21 06:10:43
M20	Wild Boar	1	25	2019-07-23 09:53:48
M20	Forest Musk Deer	1	22	2019-07-27 07:53:31
M20	Wild Boar	1	24	2019-08-02 12:07:32
M20	Reeve's Muntjac	1	19	2019-08-05 05:36:32
M20	Reeve's Muntjac	1	19	2019-08-09 18:39:59
M20	Reeve's Muntjac	1	23	2019-08-12 13:00:10
M20	Reeve's Muntjac	1	31	2019-08-20 11:03:38
M20	Reeve's Muntjac	1	21	2019-08-24 18:03:16
M20	Reeve's Muntjac	1	19	2019-08-26 05:30:53
M20	Reeve's Muntjac	1	28	2019-08-28 11:10:14
M20	Reeve's Muntjac	1	18	2019-08-30 07:43:44
M20	Wild Boar	1	17	2019-09-05 03:42:04
M20	Reeve's Muntjac	1	23	2019-09-06 09:45:59
M20	Reeve's Muntjac	1	19	2019-09-07 08:22:47
M20	Reeve's Muntjac	1	25	2019-09-08 13:37:49
M20	Wild Boar	1	22	2019-09-13 08:19:33
M20	Reeve's Muntjac	1	13	2019-09-22 06:35:02
M20	Chinese Goral	1	18	2019-09-22 16:22:45
M20	Wild Boar	1	18	2019-09-23 16:36:39
M20	Reeve's Muntjac	1	19	2019-09-29 08:07:08
M20	Wild Boar	1	11	2019-10-09 17:21:19
M20	Reeve's Muntjac	1	13	2019-10-20 06:47:17
M20	Reeve's Muntjac	1	13	2019-10-24 09:34:19
M20	Reeve's Muntjac	1	9	2019-10-25 09:06:17
M20	Reeve's Muntjac	1	13	2019-10-29 10:05:03
M20	Wild Boar	1	12	2019-10-30 04:10:32
M20	Reeve's Muntjac	1	13	2019-11-02 08:34:01
M20	Reeve's Muntjac	1	12	2019-11-04 17:27:02
M20	Reeve's Muntjac	1	9	2019-11-07 07:32:02
M20	Reeve's Muntjac	1	13	2019-11-08 09:53:42
M20	Reeve's Muntjac	1	12	2019-11-08 16:50:06
M20	Wild Boar	1	8	2019-11-09 00:46:06
M20	Reeve's Muntjac	1	2	2019-12-06 07:13:22
M20	Reeve's Muntjac	2	8	2019-12-17 09:56:21
M20	Reeve's Muntjac	1	11	2021-03-23 18:46:49
M20	Wild Boar	1	9	2021-03-26 17:51:34
M20	Reeve's Muntjac	1	8	2021-04-02 16:17:21
M20	Reeve's Muntjac	1	9	2021-04-05 18:47:02
M20	Reeve's Muntjac	1	4	2021-04-05 21:54:28
M20	Reeve's Muntjac	1	13	2021-04-08 11:16:50
M20	Reeve's Muntjac	1	7	2021-04-09 00:11:28
M20	Wild Boar	2	14	2021-04-13 05:38:31
M20	Reeve's Muntjac	2	31	2021-08-04 09:52:41
M20	Reeve's Muntjac	1	21	2021-08-23 12:11:37
M20	Reeve's Muntjac	1	10	2022-12-08 11:34:20
M20	Reeve's Muntjac	1	1	2022-12-11 07:33:21
M20	Reeve's Muntjac	1	3	2022-12-16 10:33:15
M20	Reeve's Muntjac	1	6	2022-12-16 12:45:32
M20	Reeve's Muntjac	1	-2	2022-12-18 07:10:13
M20	Reeve's Muntjac	1	7	2022-12-18 13:38:09
M20	Reeve's Muntjac	1	4	2022-12-19 18:18:45
M20	Reeve's Muntjac	1	4	2022-12-20 08:58:50
M20	Reeve's Muntjac	1	1	2022-12-21 06:55:10
M20	Reeve's Muntjac	1	11	2023-03-03 08:41:54
M20	Reeve's Muntjac	1	8	2023-03-04 07:27:30
M20	Reeve's Muntjac	1	14	2023-03-04 17:56:59
M20	Reeve's Muntjac	1	16	2023-03-07 21:51:19
M20	Reeve's Muntjac	1	14	2023-03-07 23:50:37
M20	Reeve's Muntjac	1	1	2023-03-16 17:32:12
M20	Reeve's Muntjac	3	6	2023-03-19 19:19:25
M20	Reeve's Muntjac	1	8	2023-03-21 07:04:26
M20	Reeve's Muntjac	2	10	2023-03-21 18:57:34
M20	Reeve's Muntjac	1	16	2023-04-02 05:59:04
M20	Reeve's Muntjac	1	7	2023-04-04 22:27:37
M20	Forest Musk Deer	1	9	2023-04-05 22:16:58
M20	Forest Musk Deer	1	12	2023-04-08 19:38:29
M20	Reeve's Muntjac	1	15	2023-04-13 07:10:43
M20	Reeve's Muntjac	1	15	2023-04-13 08:47:30
M20	Wild Boar	1	22	2023-04-13 09:59:04
M20	Wild Boar	1	24	2023-04-13 14:02:59
M20	Wild Boar	1	20	2023-04-13 15:10:16
M20	Reeve's Muntjac	1	20	2023-04-16 18:52:33
M20	Reeve's Muntjac	1	8	2023-04-25 08:16:36
M20	Reeve's Muntjac	1	10	2023-04-27 06:05:28
M20	Reeve's Muntjac	2	20	2023-04-27 08:56:07
M20	Reeve's Muntjac	1	14	2023-04-29 19:51:12
M20	Reeve's Muntjac	1	16	2023-04-30 18:54:28
M20	Reeve's Muntjac	1	16	2023-04-30 19:26:41
M20	Reeve's Muntjac	1	15	2023-05-03 06:58:12
M20	Reeve's Muntjac	1	15	2023-05-03 07:04:26
M20	Reeve's Muntjac	1	15	2023-05-03 18:12:21
M20	Reeve's Muntjac	1	14	2023-05-05 05:15:16
M20	Reeve's Muntjac	3	22	2023-08-24 17:02:00
M20	Reeve's Muntjac	1	16	2023-08-25 20:48:45
M20	Forest Musk Deer	1	13	2019-04-13 19:19:36
M20	Forest Musk Deer	1	7	2019-04-28 19:09:11
M21	Wild Boar	1	2	2019-12-04 19:54:12
M21	Wild Boar	1	4	2019-12-09 23:54:00
M21	Wild Boar	1	4	2019-12-10 06:52:02
M21	Reeve's Muntjac	1	-2	2019-12-18 17:22:29
M21	Wild Boar	1	0	2019-12-20 17:12:15
M21	Wild Boar	1	9	2021-11-24 09:58:26
M21	Reeve's Muntjac	1	12	2021-11-25 12:24:23
M21	Reeve's Muntjac	1	9	2022-12-08 14:12:35
M21	Reeve's Muntjac	1	7	2022-12-08 16:17:14
M21	Reeve's Muntjac	1	5	2022-12-12 18:11:31
M21	Forest Musk Deer	1	5	2022-12-13 04:25:47
M21	Siberian Roe Deer	2	3	2022-12-14 09:41:36
M21	Wild Boar	1	1	2022-12-17 15:32:08
M21	Siberian Roe Deer	1	1	2022-12-18 08:57:51
M21	Reeve's Muntjac	1	11	2022-12-18 14:15:22
M21	Siberian Roe Deer	1	6	2022-12-20 18:43:38
M21	Reeve's Muntjac	1	1	2022-12-21 08:00:48
M21	Reeve's Muntjac	1	7	2023-01-05 16:28:25
M21	Reeve's Muntjac	1	11	2023-01-06 17:04:18
M21	Wild Boar	1	18	2023-04-19 22:52:02
M21	Siberian Roe Deer	1	12	2023-04-27 06:40:57
M21	Reeve's Muntjac	1	16	2023-04-27 18:59:24
M21	Reeve's Muntjac	1	17	2023-05-29 10:51:50
M21	Forest Musk Deer	2	18	2023-05-30 20:28:50
M21	Siberian Roe Deer	1	19	2023-06-05 09:30:35
M21	Reeve's Muntjac	1	20	2023-07-05 05:10:21
M21	Forest Musk Deer	1	24	2023-07-14 10:09:21
M21	Reeve's Muntjac	1	20	2023-07-22 06:11:41
M21	Reeve's Muntjac	1	16	2023-08-26 23:22:07
M21	Forest Musk Deer	1	16	2023-08-28 22:27:21
M21	Forest Musk Deer	1	18	2023-08-29 21:41:16
M21	Forest Musk Deer	1	17	2023-08-29 22:29:28
M21	Siberian Roe Deer	1	16	2023-09-16 06:55:52
M21	Wild Boar	1	13	2023-09-22 07:06:41
M21	Reeve's Muntjac	1	15	2023-09-28 11:04:52
M21	Siberian Roe Deer	1	20	2023-10-15 14:07:20
M21	Forest Musk Deer	1	14	2023-10-16 04:42:29
M21	Forest Musk Deer	1	13	2023-10-16 05:31:19
M21	Siberian Roe Deer	1	19	2023-10-27 12:13:22
M21	Siberian Roe Deer	1	24	2023-10-31 12:38:31
M22	Wild Boar	1	8	2020-11-07 18:49:55
M22	Wild Boar	1	7	2020-11-09 22:27:28
M22	Wild Boar	1	9	2020-11-12 17:25:24
M22	Wild Boar	2	10	2020-11-18 17:57:36
M22	Wild Boar	1	5	2020-11-28 12:15:37
M22	Wild Boar	1	5	2020-12-14 13:09:08
M22	Wild Boar	1	-1	2020-12-15 08:44:11
M22	Reeve's Muntjac	1	8	2022-12-07 10:58:51
M22	Reeve's Muntjac	1	10	2022-12-07 10:59:25
M22	Reeve's Muntjac	1	8	2023-10-19 17:58:07
M22	Forest Musk Deer	1	15	2023-10-20 09:38:52
M22	Reeve's Muntjac	1	14	2023-11-09 09:42:49
M23	Reeve's Muntjac	2	12	2019-04-17 00:11:53
M23	Wild Boar	2	20	2020-01-11 00:06:06
M23	Wild Boar	1	13	2021-04-21 12:53:57
M23	Wild Boar	1	12	2021-04-21 13:41:50
M23	Wild Boar	4	12	2021-04-21 14:35:25
M23	Wild Boar	1	9	2021-04-23 16:25:56
M23	Wild Boar	3	9	2021-04-25 08:38:24
M23	Wild Boar	1	9	2021-04-25 11:17:48
M23	Wild Boar	2	20	2021-05-11 12:46:20
M23	Wild Boar	1	16	2021-05-19 17:22:28
M23	Wild Boar	1	18	2021-06-01 01:44:59
M23	Wild Boar	1	22	2021-06-08 17:57:18
M23	Wild Boar	1	20	2021-06-23 10:42:40
M23	Wild Boar	3	20	2021-06-23 11:22:16
M23	Wild Boar	1	21	2021-07-03 18:11:46
M23	Wild Boar	1	23	2021-07-10 14:32:57
M23	Wild Boar	1	21	2021-07-15 07:21:34
M23	Wild Boar	2	21	2021-08-01 09:07:22
M23	Wild Boar	1	22	2021-08-01 10:12:50
M23	Wild Boar	1	20	2021-08-10 14:50:43
M23	Wild Boar	2	18	2021-08-22 10:52:21
M23	Wild Boar	2	18	2022-09-10 11:18:38
M23	Wild Boar	1	8	2022-09-15 12:33:20
M23	Chinese Goral	1	9	2022-09-23 17:07:37
M23	Reeve's Muntjac	1	12	2023-04-25
M23	Forest Musk Deer	1	18	2023-06-01
M24	Chinese Goral	1	19	2019-04-13 11:40:46
M24	Chinese Goral	1	11	2019-04-19 11:44:41
M24	Wild Boar	1	9	2019-04-22 04:15:45
M24	Chinese Goral	1	9	2019-04-26 16:19:38
M24	Chinese Goral	3	21	2019-04-30 10:56:18
M24	Chinese Goral	1	18	2019-05-03 09:31:57
M24	Wild Boar	1	22	2019-05-03 13:58:50
M24	Reeve's Muntjac	1	13	2019-05-04 08:23:29
M24	Wild Boar	1	19	2019-05-05 12:38:52
M24	Wild Boar	1	22	2019-05-10 18:38:47
M24	Reeve's Muntjac	1	17	2019-05-30 23:32:54
M24	Chinese Goral	1	18	2019-07-16 06:34:39
M24	Chinese Goral	1	22	2019-08-15 08:07:29
M24	Forest Musk Deer	1	17	2019-08-23 06:29:09
M24	Wild Boar	2	4	2019-12-01 16:32:39
M24	Wild Boar	1	1	2019-12-13 03:59:41
M24	Wild Boar	1	2	2019-12-17 17:02:43
M24	Wild Boar	1	3	2019-12-26 15:15:54
M24	Wild Boar	1	-4	2019-12-31 19:22:23
M24	Wild Boar	1	13	2022-11-08 17:31:54
M24	Wild Boar	1	5	2022-11-16 06:06:50
M24	Wild Boar	1	5	2022-11-17 04:19:16
M24	Wild Boar	1	9	2022-11-17 09:58:46
M24	Wild Boar	1	5	2022-11-18 06:11:14
M24	Wild Boar	1	7	2022-11-20 14:49:49
M24	Wild Boar	1	4	2022-11-22 06:22:40
M24	Wild Boar	1	14	2022-11-22 11:31:34
M24	Wild Boar	1	11	2022-11-22 14:26:10
M24	Wild Boar	1	9	2022-11-23 18:36:11
M24	Wild Boar	1	10	2022-11-24 19:57:12
M24	Wild Boar	1	8	2022-11-27 07:02:57
M24	Wild Boar	1	7	2022-11-27 08:47:33
M24	Wild Boar	1	11	2022-11-27 12:08:14
M24	Wild Boar	1	-3	2022-11-28 15:13:55
M24	Wild Boar	1	0	2022-12-01 17:07:18
M24	Wild Boar	1	8	2022-12-04 13:05:22
M24	Wild Boar	1	1	2022-12-06 07:38:14
M24	Wild Boar	1	7	2022-12-06 11:07:52
M24	Wild Boar	1	8	2022-12-06 15:08:49
M24	Wild Boar	1	13	2022-12-07 12:34:55
M24	Wild Boar	2	2	2022-12-09 04:30:03
M24	Wild Boar	1	5	2022-12-10 14:11:20
M24	Wild Boar	1	-3	2022-12-11 05:30:41
M24	Wild Boar	1	7	2022-12-11 15:54:52
M24	Wild Boar	1	1	2022-12-11 19:21:57
M24	Wild Boar	1	-3	2022-12-13 06:46:07
M24	Wild Boar	1	-3	2022-12-13 08:07:05
M24	Wild Boar	1	4	2022-12-13 11:15:05
M24	Wild Boar	1	5	2022-12-13 14:48:15
M24	Wild Boar	1	5	2022-12-13 15:29:31
M24	Wild Boar	1	0	2022-12-13 18:30:34
M24	Wild Boar	1	0	2022-12-13 19:15:39
M24	Wild Boar	1	0	2022-12-17 19:22:20
M24	Wild Boar	1	3	2022-12-18 17:48:22
M24	Wild Boar	1	3	2022-12-20 18:14:00
M24	Wild Boar	1	13	2022-12-21 13:06:11
M24	Wild Boar	1	3	2022-12-22 18:11:07
M24	Wild Boar	1	2	2022-12-22 18:43:49
M24	Wild Boar	1	4	2022-12-24 10:45:12
M24	Wild Boar	1	-1	2022-12-25 18:07:21
M24	Wild Boar	1	9	2023-01-08 18:33:45
M24	Wild Boar	1	-6	2023-01-26 08:59:29
M24	Siberian Roe Deer	1	16	2023-04-29 17:19:54
M24	Chinese Goral	1	19	2023-05-07 12:24:23
M24	Wild Boar	1	24	2023-05-18 16:43:44
M24	Wild Boar	5	23	2023-05-18 17:34:58
M24	Reeve's Muntjac	1	27	2023-05-20 11:17:42
M24	Siberian Roe Deer	1	8	2023-05-24 07:08:48
M24	Reeve's Muntjac	1	21	2023-07-05 20:36:04
M24	Reeve's Muntjac	1	20	2023-07-05 22:54:54
M24	Reeve's Muntjac	1	22	2023-07-06 00:45:02
M24	Wild Boar	1	21	2023-07-20 09:50:22
M24	Wild Boar	1	26	2023-07-20 17:03:28
M24	Wild Boar	2	22	2023-07-20 19:27:17
M24	Reeve's Muntjac	1	27	2023-07-23 14:28:57
M24	Wild Boar	1	25	2023-08-22 18:47:06
M24	Reeve's Muntjac	1	16	2023-09-14 18:51:44
M24	Wild Boar	1	11	2023-10-10 20:10:41
M24	Wild Boar	1	13	2023-10-13 18:18:53
M24	Chinese Goral	1	15	2023-10-17 10:14:45
M24	Reeve's Muntjac	1	17	2023-10-24 17:55:39
M24	Wild Boar	1	10	2023-11-19 21:33:17
M24	Wild Boar	1	10	2023-11-20 17:59:38
M24	Siberian Roe Deer	1	21	2019-08-21 04:22:51
N12	Wild Boar	1	28	2019-05-25 17:07:43
N12	Reeve's Muntjac	1	11	2023-02-18 10:45:30
N12	Reeve's Muntjac	2	9	2023-03-02 10:13:56
N12	Reeve's Muntjac	1	8	2023-03-22 06:26:29
N12	Reeve's Muntjac	1	10	2023-04-07 09:21:50
N12	Reeve's Muntjac	1	13	2023-04-10 08:49:19
N12	Siberian Roe Deer	1	17	2023-04-19 08:55:47
N12	Reeve's Muntjac	1	25	2023-04-19 11:58:42
N12	Reeve's Muntjac	1	19	2023-04-20 20:10:20
N12	Reeve's Muntjac	1	16	2023-05-01 09:47:27
N12	Chinese Goral	1	21	2023-05-02 12:57:23
N12	Reeve's Muntjac	1	17	2023-05-05 12:41:34
N12	Reeve's Muntjac	1	22	2023-05-16 12:12:30
N12	Chinese Goral	1	23	2023-05-19 13:35:44
N12	Chinese Goral	1	23	2023-05-19 14:23:02
N12	Chinese Goral	1	19	2023-05-21 05:12:33
N12	Reeve's Muntjac	1	12	2023-05-23 08:30:25
N12	Forest Musk Deer	1	15	2023-05-23 15:24:36
N12	Reeve's Muntjac	1	18	2023-05-31 09:01:34
N12	Reeve's Muntjac	1	22	2023-06-23 10:29:47
N12	Reeve's Muntjac	2	24	2023-06-26 12:12:27
N12	Reeve's Muntjac	1	18	2023-06-30 07:44:16
N12	Reeve's Muntjac	1	18	2023-06-30 08:03:06
N12	Reeve's Muntjac	1	23	2023-07-16 10:26:30
N12	Reeve's Muntjac	1	21	2023-07-22 06:23:35
N12	Reeve's Muntjac	3	25	2023-07-22 11:11:56
N12	Reeve's Muntjac	1	22	2023-07-30 07:01:31
N12	Wild Boar	2	25	2023-07-31 12:00:22
N12	Wild Boar	1	25	2023-07-31 15:00:31
N12	Reeve's Muntjac	2	21	2023-08-08 06:18:22
N12	Reeve's Muntjac	2	20	2023-08-11 06:44:58
N12	Reeve's Muntjac	2	21	2023-08-17 06:37:39
N12	Reeve's Muntjac	1	19	2023-08-22 05:53:05
N12	Wild Boar	1	17	2023-08-30 06:56:54
N12	Reeve's Muntjac	1	18	2023-08-30 09:24:49
N12	Reeve's Muntjac	2	17	2023-09-04 06:09:23
N12	Reeve's Muntjac	1	23	2023-09-07 17:00:06
N12	Reeve's Muntjac	1	20	2023-09-11 07:56:49
N12	Reeve's Muntjac	1	20	2023-09-14 18:18:36
N12	Reeve's Muntjac	2	17	2023-09-15 06:59:10
N12	Reeve's Muntjac	2	19	2023-09-15 09:41:07
N12	Reeve's Muntjac	1	17	2023-09-16 06:45:51
N12	Reeve's Muntjac	1	23	2023-09-17 18:01:55
N12	Wild Boar	1	15	2023-09-23 08:22:09
N12	Reeve's Muntjac	1	15	2023-09-24 17:25:47
N12	Reeve's Muntjac	1	15	2023-09-26 06:32:42
N12	Reeve's Muntjac	2	15	2023-09-28 06:56:28
N12	Reeve's Muntjac	1	1.5	2023-10-04 16:49:08
N12	Chinese Goral	1	15	2023-10-05 15:02:42
N12	Reeve's Muntjac	1	13	2023-10-05 19:30:27
N12	Reeve's Muntjac	1	15	2023-10-09 09:23:51
N12	Chinese Goral	1	16	2023-10-10 02:43:44
N12	Reeve's Muntjac	1	16	2023-10-10 19:37:18
N12	Reeve's Muntjac	1	19	2023-10-11 14:39:50
N12	Reeve's Muntjac	1	15	2023-10-11 19:13:41
N12	Reeve's Muntjac	1	15	2023-10-17 07:38:11
N12	Wild Boar	1	17	2023-10-17 09:26:06
N12	Reeve's Muntjac	1	9	2023-10-20 06:29:57
N12	Reeve's Muntjac	1	10	2023-10-21 08:45:58
N12	Chinese Goral	1	22	2019-05-01 12:18:09
N13	Chinese Goral	1	16	2019-05-06 07:31:41
N13	Wild Boar	1	22	2019-05-20 12:35:19
N13	Reeve's Muntjac	1	24	2020-01-03 08:50:56
N13	Reeve's Muntjac	1	13	2022-11-21 05:26:40
N13	Reeve's Muntjac	1	13	2022-11-22 14:49:03
N13	Reeve's Muntjac	1	5	2023-02-27 06:02:01
N13	Reeve's Muntjac	1	19	2023-05-18 05:01:10
N13	Forest Musk Deer	1	22	2023-06-26 20:07:44
N13	Reeve's Muntjac	1	18	2023-06-30 05:22:41
N13	Chinese Goral	1	19	2023-06-30 07:29:24
N13	Reeve's Muntjac	1	27	2023-07-08 10:36:37
N13	Forest Musk Deer	1	24	2023-07-22 19:22:43
N13	Reeve's Muntjac	1	24	2023-08-01 16:37:56
N14	Forest Musk Deer	1	20	2019-07-08 05:00:32
N14	Wild Boar	1	22	2019-07-10 12:25:16
N14	Chinese Goral	1	23	2019-07-20 03:13:15
N14	Wild Boar	1	15	2022-11-06 11:26:45
N14	Siberian Roe Deer	1	12	2022-11-08 02:40:04
N14	Siberian Roe Deer	1	13	2022-11-09 23:08:28
N14	Siberian Roe Deer	1	1	2022-12-03 20:48:16
N14	Siberian Roe Deer	1	2	2022-12-09 21:10:35
N14	Forest Musk Deer	1	1	2022-12-18 20:55:35
N14	Forest Musk Deer	1	0	2022-12-22 07:46:09
N14	Forest Musk Deer	1	4	2023-02-24 05:58:10
N14	Wild Boar	1	4	2023-04-24 07:39:55
N14	Forest Musk Deer	1	18	2023-05-12 20:06:11
N14	Forest Musk Deer	1	11	2023-05-23 05:20:20
N14	Forest Musk Deer	1	18	2023-05-30 08:32:23
N14	Forest Musk Deer	2	22	2023-05-31 12:28:32
N14	Forest Musk Deer	1	15	2023-06-03 13:54:25
N14	Forest Musk Deer	1	20	2023-06-07 01:32:02
N14	Forest Musk Deer	1	21	2023-06-09 02:09:08
N14	Forest Musk Deer	1	19	2023-06-20 07:24:09
N14	Forest Musk Deer	1	23	2023-07-31 02:34:04
N14	Forest Musk Deer	1	22	2023-08-22 22:43:08
N14	Forest Musk Deer	1	15	2023-09-22 23:36:53
N14	Forest Musk Deer	1	13	2023-10-04 16:41:28
N14	Forest Musk Deer	1	10	2023-10-13 04:24:48
N15	Wild Boar	1	10	2019-04-02 21:40:44
N15	Wild Boar	1	19	2019-04-25 16:59:23
N15	Wild Boar	1	25	2019-05-29 10:16:30
N15	Wild Boar	1	21	2019-06-11 09:04:19
N15	Wild Boar	1	22	2019-06-15 10:12:53
N15	Wild Boar	1	24	2019-07-03 16:49:08
N15	Wild Boar	1	19	2019-09-21 08:38:17
N15	Wild Boar	1	17	2019-09-24 06:49:40
N15	Wild Boar	1	20	2019-09-30 06:49:43
N15	Wild Boar	1	20	2019-10-02 18:44:18
N15	Wild Boar	1	14	2019-10-11 08:46:19
N15	Wild Boar	1	15	2019-10-23 18:37:49
N15	Chinese Goral	1	15	2019-11-02 17:30:07
N15	Wild Boar	1	15	2019-11-03 10:06:42
N15	Wild Boar	1	15	2019-11-16 10:12:11
N15	Wild Boar	1	6	2019-12-05 17:23:50
N15	Chinese Goral	1	20	2020-01-15 22:31:02
N15	Forest Musk Deer	1	23	2020-01-19 22:59:20
N15	Chinese Goral	1	20	2020-01-21 02:33:23
N15	Forest Musk Deer	1	22	2020-01-29 03:23:51
N15	Forest Musk Deer	1	20	2020-02-02 20:26:10
N15	Forest Musk Deer	1	20	2020-02-11 22:11:09
N15	Chinese Goral	1	20	2020-02-13 20:07:19
N15	Chinese Goral	1	23	2020-02-21 00:16:32
N15	Forest Musk Deer	1	22	2020-02-22 06:04:32
N15	Chinese Goral	1	24	2020-03-03 02:30:17
N15	Forest Musk Deer	1	22	2020-03-06 03:57:05
N15	Chinese Goral	1	6	2021-03-21 05:36:36
N15	Wild Boar	2	16	2021-03-24 09:34:20
N15	Wild Boar	1	30	2021-03-25 15:40:18
N15	Wild Boar	1	19	2021-03-29 14:14:28
N15	Wild Boar	1	15	2021-03-31 17:40:04
N15	Wild Boar	1	10	2021-04-01 08:48:03
N15	Wild Boar	1	8	2021-04-03 01:29:39
N15	Wild Boar	1	16	2021-04-23 09:11:27
N15	Chinese Goral	2	20	2021-05-06 16:56:43
N15	Chinese Goral	1	20	2021-05-07 12:43:19
N15	Chinese Goral	1	16	2021-05-11 07:37:14
N15	Chinese Goral	1	21	2021-05-11 15:28:27
N15	Chinese Goral	1	21	2021-05-12 09:45:19
N15	Chinese Goral	1	22	2021-05-24 11:46:12
N15	Wild Boar	2	24	2021-06-09 04:33:52
N15	Wild Boar	6	24	2021-06-09 14:27:06
N15	Wild Boar	1	22	2021-06-10 08:56:35
N15	Wild Boar	1	28	2021-06-21 18:43:51
N15	Wild Boar	1	23	2021-06-22 19:12:36
N15	Wild Boar	1	28	2021-07-10 18:48:39
N15	Chinese Goral	1	22	2021-07-23 09:00:58
N15	Wild Boar	1	22	2021-07-23 10:17:07
N15	Wild Boar	2	22	2021-07-27 06:34:26
N15	Wild Boar	1	21	2021-07-28 06:55:47
N15	Chinese Goral	1	22	2021-08-10 13:21:18
N15	Wild Boar	1	19	2021-08-18 07:33:49
N15	Chinese Goral	1	22	2021-08-18 14:08:50
N15	Wild Boar	1	20	2021-08-22 18:57:13
N15	Wild Boar	1	17	2021-08-23 07:36:26
N15	Wild Boar	1	22	2021-08-23 13:23:16
N15	Wild Boar	1	21	2021-08-24 16:42:54
N15	Wild Boar	1	17	2021-08-27 06:01:53
N15	Wild Boar	1	19	2021-08-28 05:01:12
N15	Wild Boar	1	19	2021-08-30 05:41:49
N15	Wild Boar	1	20	2021-08-31 06:57:30
N15	Wild Boar	1	23	2021-09-02 03:18:54
N15	Wild Boar	1	20	2021-09-02 04:11:27
N15	Wild Boar	2	24	2021-09-03 03:16:17
N15	Wild Boar	1	19	2021-09-05 07:02:44
N15	Wild Boar	2	17	2021-09-06 08:09:46
N15	Wild Boar	1	21	2021-09-09 09:16:37
N15	Wild Boar	2	24	2021-09-18 12:37:13
N15	Forest Musk Deer	1	12	2022-11-08 05:31:48
N15	Wild Boar	1	3	2022-12-02 14:19:57
N15	Wild Boar	1	9	2022-12-02 14:43:29
N15	Chinese Goral	1	8	2022-12-08 11:45:52
N15	Wild Boar	1	8	2022-12-08 15:14:08
N15	Wild Boar	1	11	2022-12-09 15:52:56
N15	Wild Boar	1	11	2023-03-12 05:12:01
N15	Chinese Goral	1	8	2023-04-06 06:07:12
N15	Chinese Goral	1	26	2023-04-15 14:21:12
N15	Chinese Goral	1	12	2023-05-08 08:28:44
N16	Wild Boar	1	15	2019-04-01 18:48:50
N16	Wild Boar	1	10	2019-04-05 01:00:32
N16	Chinese Goral	1	19	2019-05-02 17:49:42
N16	Forest Musk Deer	1	22	2019-05-25 17:53:38
N16	Chinese Goral	1	22	2019-06-04 20:25:52
N16	Wild Boar	1	23	2019-06-10 11:55:20
N16	Wild Boar	1	18	2019-06-18 09:13:02
N16	Wild Boar	1	19	2019-06-22 09:32:14
N16	Wild Boar	1	20	2019-07-16 16:02:01
N16	Wild Boar	1	0	2019-12-14 19:29:48
N16	Wild Boar	1	6	2022-12-10 21:08:41
N16	Wild Boar	1	8	2022-12-10 21:34:17
N16	Wild Boar	1	3	2022-12-11 08:20:46
N16	Forest Musk Deer	1	8	2022-12-15 16:10:10
N16	Wild Boar	1	8	2023-03-23 22:08:47
N16	Forest Musk Deer	1	9	2023-04-05 07:24:16
N16	Forest Musk Deer	1	17	2023-04-11 07:48:15
N16	Chinese Goral	1	21	2023-04-13 11:18:28
N16	Forest Musk Deer	1	20	2023-04-14 17:30:40
N16	Forest Musk Deer	1	15	2023-04-28 16:19:30
N16	Wild Boar	1	23	2023-05-15 15:26:50
N16	Chinese Goral	1	22	2023-05-17 11:48:44
N16	Chinese Goral	1	22	2023-06-14 11:47:00
N16	Chinese Goral	1	22	2023-06-15 18:32:00
N16	Chinese Goral	1	20	2023-09-16 10:30:41
N16	Chinese Goral	1	21	2023-09-16 11:51:42
N17	Wild Boar	1	9	2019-04-13 07:43:05
N17	Forest Musk Deer	1	18	2019-05-17 19:36:47
N17	Chinese Goral	1	16	2019-05-31 05:21:50
N17	Wild Boar	1	18	2019-06-09 06:40:56
N17	Wild Boar	1	17	2019-08-12 05:11:06
N17	Wild Boar	1	21	2019-08-13 10:49:31
N17	Wild Boar	1	20	2019-08-18 20:21:59
N17	Wild Boar	1	16	2019-09-04 19:48:54
N17	Wild Boar	1	14	2019-09-14 15:53:21
N17	Reeve's Muntjac	1	13	2019-10-30 08:20:42
N17	Chinese Goral	1	9	2019-11-05 07:18:54
N17	Forest Musk Deer	1	9	2019-11-06 08:41:10
N17	Wild Boar	1	7	2019-11-09 07:26:19
N17	Wild Boar	1	6	2019-12-04 18:22:23
N17	Reeve's Muntjac	1	5	2019-12-12 01:11:54
N17	Wild Boar	1	8	2019-12-22 19:56:57
N17	Forest Musk Deer	1	7	2023-03-20 07:22:19
N17	Reeve's Muntjac	1	12	2023-03-29 09:03:42
N17	Reeve's Muntjac	1	12	2023-04-01 21:37:42
N17	Reeve's Muntjac	1	17	2023-04-13 11:14:58
N17	Wild Boar	1	12	2023-04-13 23:16:02
N17	Wild Boar	1	11	2023-04-14 01:30:43
N17	Reeve's Muntjac	1	16	2023-04-16 07:54:11
N17	Reeve's Muntjac	1	31	2023-05-12 10:42:05
N17	Forest Musk Deer	1	18	2023-06-03 03:11:00
N17	Forest Musk Deer	1	14	2023-06-03 06:54:20
N17	Chinese Goral	1	21	2023-06-03 19:09:00
N17	Chinese Goral	1	12	2023-06-04 11:35:35
N17	Forest Musk Deer	1	12	2023-06-05 03:17:47
N17	Forest Musk Deer	1	20	2023-06-08 00:47:29
N17	Chinese Goral	1	23	2023-06-09 09:13:37
N17	Chinese Goral	1	25	2023-06-09 10:08:23
N17	Forest Musk Deer	2	25	2023-06-09 22:07:50
N17	Chinese Goral	1	17	2023-06-15 05:10:04
N17	Chinese Goral	1	18	2023-06-21 19:26:56
N17	Chinese Goral	1	20	2023-06-24 19:11:01
N17	Forest Musk Deer	1	21	2023-07-06 07:31:00
N17	Chinese Goral	1	20	2023-07-10 02:09:00
N17	Chinese Goral	1	22	2023-07-11 06:27:00
N17	Chinese Goral	1	27	2023-08-04 10:36:00
N17	Chinese Goral	1	20	2023-08-06 07:43:00
N17	Forest Musk Deer	1	20	2023-08-11 05:57:00
N17	Chinese Goral	1	20	2023-08-16 04:29:00
N17	Chinese Goral	1	12	2023-08-28 05:39:00
N17	Forest Musk Deer	1	16	2023-08-30 07:48:00
N17	Forest Musk Deer	1	17	2023-08-30 18:47:00
N17	Forest Musk Deer	1	19	2023-09-05 01:35:00
N17	Chinese Goral	1	16	2023-09-07 06:31:31
N17	Forest Musk Deer	1	18	2023-09-11 05:22:57
N17	Forest Musk Deer	1	18	2023-09-19 17:47:45
N17	Forest Musk Deer	1	14	2023-10-09 17:31:40
N17	Forest Musk Deer	1	11	2023-10-15 05:04:24
N18	Wild Boar	1	8	2019-04-03 01:05:33
N18	Wild Boar	1	11	2019-04-16 05:54:10
N18	Forest Musk Deer	1	15	2019-04-18 00:28:36
N18	Wild Boar	1	14	2019-04-20 20:11:49
N18	Forest Musk Deer	1	12	2019-05-10 05:48:11
N18	Forest Musk Deer	1	17	2019-05-23 16:36:49
N18	Reeve's Muntjac	1	18	2019-06-10 06:26:14
N18	Wild Boar	1	21	2019-08-25 02:05:23
N18	Wild Boar	1	16	2019-09-17 03:42:35
N18	Wild Boar	1	16	2019-09-19 02:52:39
N18	Wild Boar	1	15	2019-09-25 19:00:33
N18	Reeve's Muntjac	1	6	2019-12-17 17:12:00
N18	Wild Boar	1	7	2019-12-17 17:42:10
N18	Reeve's Muntjac	1	3	2019-12-18 06:42:32
N18	Reeve's Muntjac	1	4	2019-12-19 17:08:31
N18	Wild Boar	1	3	2019-12-21 21:26:25
N18	Reeve's Muntjac	1	6	2019-12-29 17:58:49
N18	Wild Boar	1	5	2019-12-30 06:20:44
N18	Wild Boar	1	7	2021-03-22 20:08:45
N18	Reeve's Muntjac	1	10	2021-04-11 06:13:11
N18	Wild Boar	1	11	2021-04-11 21:55:30
N18	Wild Boar	1	18	2021-04-30 22:28:49
N18	Wild Boar	1	14	2021-05-18 21:23:43
N18	Reeve's Muntjac	1	19	2021-05-24 18:34:39
N18	Reeve's Muntjac	1	13	2021-05-26 05:11:42
N18	Reeve's Muntjac	1	3	2022-12-07 06:30:34
N18	Reeve's Muntjac	1	6	2022-12-08 19:12:47
N18	Reeve's Muntjac	1	4	2022-12-09 08:28:23
N18	Wild Boar	1	4	2022-12-14 21:21:11
N18	Wild Boar	1	0	2022-12-17 22:09:25
N18	Reeve's Muntjac	1	3	2022-12-19 00:07:39
N18	Wild Boar	1	6	2022-12-20 21:53:31
N18	Reeve's Muntjac	2	18	2023-07-01 06:16:20
N18	Reeve's Muntjac	1	21	2023-07-05 18:58:20
N18	Forest Musk Deer	1	22	2023-07-10 08:13:37
N18	Reeve's Muntjac	1	29	2023-07-10 19:25:30
N18	Forest Musk Deer	1	20	2023-07-16 08:46:19
N18	Reeve's Muntjac	2	20	2023-07-17 09:24:51
N18	Reeve's Muntjac	1	19	2023-07-20 08:16:11
N18	Reeve's Muntjac	1	23	2023-07-24 19:55:20
N18	Reeve's Muntjac	1	20	2023-07-30 07:08:17
N18	Reeve's Muntjac	2	21	2023-08-01 18:52:53
N18	Reeve's Muntjac	1	19	2023-08-02 07:41:21
N18	Forest Musk Deer	1	20	2023-08-20 10:08:09
N18	Reeve's Muntjac	1	20	2023-08-23 06:44:30
N19	Reeve's Muntjac	1	13	2019-04-23 01:28:29
N19	Forest Musk Deer	1	16	2019-05-05 18:26:03
N19	Wild Boar	1	13	2019-05-28 05:16:57
N19	Wild Boar	1	17	2019-06-06 19:54:53
N19	Forest Musk Deer	1	20	2019-06-09 18:53:11
N19	Wild Boar	1	17	2019-06-11 03:49:47
N19	Forest Musk Deer	1	16	2019-06-26 05:36:16
N19	Forest Musk Deer	1	17	2019-07-02 07:13:11
N19	Forest Musk Deer	1	18	2019-07-04 20:04:29
N19	Wild Boar	1	19	2019-07-09 15:51:11
N19	Reeve's Muntjac	1	16	2019-07-10 05:44:00
N19	Reeve's Muntjac	1	17	2019-07-11 09:27:59
N19	Reeve's Muntjac	1	21	2019-07-14 19:09:04
N19	Reeve's Muntjac	1	17	2019-07-19 05:51:49
N19	Wild Boar	1	21	2019-07-27 03:19:35
N19	Reeve's Muntjac	1	20	2019-08-01 03:51:30
N19	Wild Boar	1	19	2019-08-11 03:57:07
N19	Wild Boar	1	19	2019-08-16 06:20:37
N19	Reeve's Muntjac	1	18	2019-08-24 06:01:34
N19	Wild Boar	1	16	2019-09-01 03:28:43
N19	Reeve's Muntjac	1	21	2019-09-08 12:58:36
N19	Wild Boar	1	17	2019-09-13 23:56:04
N19	Wild Boar	1	15	2019-09-19 07:05:03
N19	Wild Boar	1	14	2019-09-26 07:13:35
N19	Wild Boar	1	17	2019-10-02 21:18:46
N19	Wild Boar	1	15	2019-10-10 16:36:01
N19	Wild Boar	1	9	2019-10-15 07:13:24
N19	Wild Boar	1	13	2019-10-24 16:51:36
N19	Wild Boar	1	9	2019-10-28 07:10:05
N19	Wild Boar	1	11	2019-10-30 07:28:46
N19	Wild Boar	1	11	2021-03-24 21:01:05
N19	Wild Boar	1	13	2021-03-25 22:40:22
N19	Wild Boar	1	7	2021-03-27 03:51:26
N19	Wild Boar	1	8	2021-03-28 03:32:51
N19	Wild Boar	1	9	2021-04-01 02:30:29
N19	Wild Boar	2	7	2021-04-03 00:25:59
N19	Wild Boar	1	7	2021-04-03 03:24:11
N19	Wild Boar	1	5	2021-04-05 23:38:12
N19	Wild Boar	1	5	2021-04-06 02:06:42
N19	Wild Boar	1	9	2021-04-07 06:30:24
N19	Wild Boar	1	8	2021-04-10 00:07:28
N19	Wild Boar	1	10	2021-04-11 05:44:48
N19	Reeve's Muntjac	1	16	2021-04-12 18:18:00
N19	Wild Boar	1	13	2021-04-12 22:20:30
N19	Wild Boar	1	12	2021-04-13 03:22:52
N19	Wild Boar	1	13	2021-04-13 03:54:01
N19	Wild Boar	1	9	2021-04-14 02:15:51
N19	Wild Boar	1	10	2021-04-16 03:36:33
N19	Wild Boar	1	9	2021-04-16 06:15:37
N19	Wild Boar	1	12	2021-04-16 20:57:11
N19	Wild Boar	1	11	2021-04-17 00:42:04
N19	Wild Boar	1	9	2021-04-17 21:49:35
N19	Wild Boar	1	9	2021-04-18 06:19:02
N19	Wild Boar	1	12	2021-04-18 20:12:53
N19	Wild Boar	1	7	2021-04-19 04:10:53
N19	Wild Boar	1	11	2021-04-20 08:38:36
N19	Wild Boar	1	9	2021-04-25 05:08:40
N19	Wild Boar	1	10	2021-04-29 05:15:36
N19	Wild Boar	1	17	2021-04-29 19:34:37
N19	Wild Boar	1	16	2021-04-30 23:15:34
N19	Wild Boar	1	14	2021-05-02 03:46:42
N19	Wild Boar	1	11	2021-05-03 01:51:24
N19	Wild Boar	1	12	2021-05-03 08:44:44
N19	Reeve's Muntjac	1	13	2021-05-04 07:00:28
N19	Wild Boar	1	15	2021-05-07 23:12:39
N19	Reeve's Muntjac	1	20	2021-05-10 15:41:10
N19	Wild Boar	1	16	2021-05-12 02:51:54
N19	Wild Boar	1	16	2021-05-15 05:36:05
N19	Wild Boar	1	19	2021-05-24 20:22:12
N19	Wild Boar	1	19	2021-06-10 20:41:59
N19	Wild Boar	1	19	2021-06-11 01:51:46
N19	Reeve's Muntjac	1	23	2021-06-11 15:06:01
N19	Wild Boar	1	22	2021-06-14 20:13:13
N19	Wild Boar	1	19	2021-06-19 19:01:43
N19	Reeve's Muntjac	1	18	2021-06-21 08:14:58
N19	Wild Boar	1	21	2021-06-23 22:37:03
N19	Wild Boar	1	20	2021-06-24 19:36:38
N19	Wild Boar	1	17	2021-07-02 21:55:39
N19	Wild Boar	1	22	2021-08-03 12:35:53
N19	Wild Boar	1	9	2022-10-27 05:27:00
N19	Wild Boar	1	8	2022-10-29 03:16:30
N19	Wild Boar	1	0	2023-01-18 19:26:49
N19	Wild Boar	1	4	2023-03-03 23:35:34
N19	Wild Boar	1	13	2023-03-08 19:39:49
N19	Wild Boar	1	9	2023-03-08 22:28:22
N19	Wild Boar	1	3	2023-03-12 23:59:00
N19	Wild Boar	1	5	2023-03-19 22:31:45
N19	Wild Boar	1	5	2023-03-27 01:07:53
N19	Wild Boar	1	6	2023-04-06 02:08:50
N19	Wild Boar	1	14	2023-04-12 21:39:30
N19	Wild Boar	1	15	2023-05-03 05:33:21
N19	Chinese Goral	1	15	2023-05-04 06:20:07
N19	Wild Boar	1	9	2023-05-06 22:59:56
N19	Wild Boar	1	12	2023-05-08 20:50:12
N19	Wild Boar	1	16	2023-05-15 03:46:35
N19	Wild Boar	1	17	2023-05-16 06:57:34
N19	Reeve's Muntjac	1	20	2023-05-18 18:09:29
N19	Wild Boar	1	16	2023-05-28 05:29:41
N19	Wild Boar	1	17	2023-05-29 05:08:54
N19	Wild Boar	1	19	2023-05-30 20:24:22
N19	Wild Boar	1	17	2023-05-31 19:43:04
N19	Wild Boar	1	13	2023-06-03 05:53:42
N19	Wild Boar	1	13	2023-06-04 04:22:04
N19	Wild Boar	1	14	2023-06-06 04:50:51
N19	Wild Boar	1	18	2023-06-11 04:18:07
N19	Wild Boar	2	17	2023-06-19 05:26:22
N19	Reeve's Muntjac	2	17	2023-06-24 07:25:09
N19	Wild Boar	1	21	2023-06-28 09:36:20
N19	Wild Boar	1	19	2023-07-06 04:42:17
N19	Wild Boar	2	23	2023-07-08 04:38:30
N19	Wild Boar	1	23	2023-07-09 04:43:36
N19	Wild Boar	1	20	2023-07-09 07:13:11
N19	Wild Boar	1	23	2023-07-11 18:07:14
N19	Wild Boar	1	20	2023-07-11 20:57:30
N19	Wild Boar	1	24	2023-07-12 20:44:28
N19	Wild Boar	1	20	2023-07-13 20:39:17
N19	Wild Boar	1	20	2023-07-15 05:44:11
N19	Reeve's Muntjac	2	19	2023-07-19 06:03:15
N19	Reeve's Muntjac	1	17	2023-08-22 08:06:08
N19	Reeve's Muntjac	1	20	2023-08-23 03:35:19
N19	Reeve's Muntjac	1	16	2023-09-04 01:18:26
N19	Reeve's Muntjac	1	18	2023-09-06 09:23:27
N19	Wild Boar	1	21	2023-09-09 13:45:37
N19	Wild Boar	1	19	2023-09-10 08:55:04
N19	Reeve's Muntjac	1	19	2023-09-17 18:42:17
N19	Reeve's Muntjac	2	12	2023-09-21 06:06:46
N19	Wild Boar	1	14	2023-09-21 10:04:20
N19	Reeve's Muntjac	1	10	2023-09-23 18:37:35
N19	Wild Boar	1	15	2023-09-27 10:50:16
N19	Wild Boar	1	14	2023-09-27 11:09:49
N19	Reeve's Muntjac	1	12	2023-10-01 04:46:13
N19	Siberian Roe Deer	1	12	2023-10-04 22:33:38
N19	Reeve's Muntjac	1	12	2023-10-05 00:25:41
N19	Reeve's Muntjac	1	12	2023-10-10 06:37:41
N19	Reeve's Muntjac	1	14	2023-10-17 18:18:31
N19	Reeve's Muntjac	1	14	2023-10-18 07:54:57
N19	Reeve's Muntjac	1	9	2023-10-19 06:47:49
N19	Wild Boar	1	9	2023-10-19 09:12:05
N19	Wild Boar	1	9	2023-10-20 09:23:51
N19	Reeve's Muntjac	1	11	2023-10-20 18:19:27
N19	Reeve's Muntjac	2	10	2023-10-21 20:56:19
N19	Reeve's Muntjac	2	12	2023-10-24 06:19:43
N19	Wild Boar	1	12	2023-10-25 07:39:20
N19	Reeve's Muntjac	1	11	2023-10-28 23:28:13
N19	Reeve's Muntjac	1	15	2023-10-30 17:40:45
N19	Reeve's Muntjac	1	11	2023-10-31 05:51:00
N19	Reeve's Muntjac	1	13	2023-11-01 05:53:57
N19	Reeve's Muntjac	1	15	2023-11-01 17:37:17
N19	Reeve's Muntjac	1	14	2023-11-03 02:17:19
N19	Wild Boar	1	10	2023-11-05 10:03:21
N19	Wild Boar	1	5	2023-11-06 10:06:51
N20	Wild Boar	1	4	2019-03-22 01:13:47
N20	Reeve's Muntjac	1	4	2019-03-24 07:07:43
N20	Forest Musk Deer	1	11	2019-04-03 19:14:01
N20	Reeve's Muntjac	1	20	2019-04-04 16:56:05
N20	Reeve's Muntjac	1	13	2019-04-14 19:10:27
N20	Reeve's Muntjac	1	12	2019-05-01 05:55:52
N20	Reeve's Muntjac	1	16	2019-05-04 21:17:43
N20	Wild Boar	1	20	2019-05-17 19:26:27
N20	Wild Boar	1	17	2019-05-19 08:38:46
N20	Reeve's Muntjac	1	14	2019-05-22 05:58:31
N20	Wild Boar	1	19	2019-06-06 15:50:06
N20	Reeve's Muntjac	1	20	2019-06-10 09:32:06
N20	Reeve's Muntjac	1	15	2019-06-12 05:38:45
N20	Reeve's Muntjac	1	19	2019-06-16 14:55:52
N20	Reeve's Muntjac	1	17	2019-06-18 06:40:44
N20	Reeve's Muntjac	1	19	2019-06-20 05:59:12
N20	Reeve's Muntjac	1	18	2019-06-21 18:44:53
N20	Reeve's Muntjac	1	21	2019-06-23 19:27:03
N20	Reeve's Muntjac	1	18	2019-06-29 04:35:37
N20	Wild Boar	1	23	2019-06-30 05:10:56
N20	Reeve's Muntjac	1	22	2019-07-03 18:44:35
N20	Reeve's Muntjac	1	23	2019-07-06 19:31:05
N20	Wild Boar	1	19	2019-07-07 01:27:09
N20	Reeve's Muntjac	1	22	2019-07-09 14:01:22
N20	Reeve's Muntjac	1	20	2019-07-11 14:25:33
N20	Reeve's Muntjac	1	25	2019-07-14 18:18:47
N20	Wild Boar	1	17	2019-07-15 04:29:52
N20	Reeve's Muntjac	1	20	2019-07-21 01:09:42
N20	Reeve's Muntjac	1	22	2019-07-26 05:38:43
N20	Wild Boar	1	22	2019-07-29 02:02:37
N20	Wild Boar	1	26	2019-07-31 17:17:22
N20	Reeve's Muntjac	1	19	2019-08-06 23:55:15
N20	Reeve's Muntjac	1	19	2019-08-08 06:11:20
N20	Reeve's Muntjac	1	18	2019-08-14 04:24:04
N20	Wild Boar	1	21	2019-08-21 15:45:03
N20	Reeve's Muntjac	1	23	2019-08-25 12:33:33
N20	Wild Boar	1	23	2019-08-26 17:06:42
N20	Reeve's Muntjac	1	18	2019-09-02 08:19:51
N20	Wild Boar	1	16	2019-09-10 19:00:13
N20	Wild Boar	1	13	2019-09-18 00:19:54
N20	Reeve's Muntjac	1	18	2019-09-25 18:00:06
N20	Wild Boar	1	16	2019-09-29 02:05:13
N20	Wild Boar	1	18	2019-10-03 21:35:19
N20	Reeve's Muntjac	1	11	2019-10-08 18:14:39
N20	Reeve's Muntjac	1	12	2019-10-12 07:09:20
N20	Reeve's Muntjac	1	8	2019-10-17 07:56:26
N20	Reeve's Muntjac	1	11	2019-10-22 18:18:37
N20	Reeve's Muntjac	1	14	2019-10-31 18:11:35
N20	Reeve's Muntjac	1	7	2019-11-05 07:00:22
N20	Reeve's Muntjac	1	13	2019-12-09 12:05:24
N20	Reeve's Muntjac	1	5	2019-12-10 23:13:51
N20	Wild Boar	1	5	2019-12-12 23:46:30
N20	Wild Boar	1	5	2019-12-18 00:05:56
N20	Reeve's Muntjac	1	17	2023-03-03 15:47:18
N20	Reeve's Muntjac	1	13	2023-03-04 19:41:33
N20	Reeve's Muntjac	1	17	2023-03-06 09:40:43
N20	Reeve's Muntjac	1	24	2023-03-06 11:19:07
N20	Reeve's Muntjac	1	14	2023-03-06 22:06:12
N21	Wild Boar	1	4	2019-03-22 00:52:36
N21	Wild Boar	1	9	2019-03-27 01:33:54
N21	Siberian Roe Deer	1	14	2019-04-25 08:01:27
N21	Wild Boar	1	8	2019-04-29 01:28:59
N21	Siberian Roe Deer	1	14	2019-04-30 06:11:35
N21	Reeve's Muntjac	1	18	2019-05-10 19:12:15
N21	Wild Boar	1	21	2019-08-21 02:14:12
N21	Wild Boar	1	18	2019-08-26 03:30:02
N21	Wild Boar	1	14	2019-09-03 01:42:14
N21	Wild Boar	1	10	2019-10-07 03:09:33
N21	Reeve's Muntjac	1	14	2019-10-10 18:08:33
N21	Reeve's Muntjac	1	9	2019-10-30 00:44:19
N21	Wild Boar	1	14	2019-11-01 23:33:24
N21	Reeve's Muntjac	1	5	2019-12-04 20:25:59
N21	Wild Boar	1	12	2019-12-17 03:35:09
N21	Reeve's Muntjac	1	4	2019-12-18 02:16:29
N21	Reeve's Muntjac	1	3	2019-12-20 04:07:59
N21	Wild Boar	1	2	2019-12-20 07:23:37
N21	Reeve's Muntjac	1	4	2019-12-22 23:24:16
N21	Wild Boar	1	12	2022-10-30 03:04:36
N21	Wild Boar	1	15	2022-11-02 21:09:51
N21	Wild Boar	1	8	2022-11-04 01:53:36
N21	Wild Boar	1	7	2022-11-05 06:52:34
N21	Reeve's Muntjac	1	9	2022-11-06 05:23:22
N21	Siberian Roe Deer	1	13	2022-11-06 19:34:23
N21	Wild Boar	1	15	2022-11-10 18:24:15
N22	Reeve's Muntjac	1	13	2019-04-11 17:56:54
N22	Reeve's Muntjac	1	4	2022-12-09 10:13:19
N22	Wild Boar	1	3	2022-12-11 12:46:05
N22	Wild Boar	1	-3	2022-12-12 07:08:59
N22	Wild Boar	1	-2	2022-12-12 07:10:17
N22	Wild Boar	1	-1	2022-12-13 07:25:56
N22	Wild Boar	1	-6	2022-12-17 03:41:51
N22	Wild Boar	1	9	2022-12-23 11:12:15
N22	Reeve's Muntjac	1	3	2022-12-24 10:35:17
N22	Wild Boar	1	-2	2022-12-27 07:31:57
N22	Wild Boar	1	1	2022-12-27 15:21:52
N22	Reeve's Muntjac	1	6	2022-12-30 13:10:27
N22	Reeve's Muntjac	1	2	2022-12-31 17:45:44
N22	Wild Boar	1	0	2023-01-02 09:17:06
N22	Wild Boar	1	-2	2023-01-02 23:52:24
N22	Wild Boar	1	-3	2023-01-03 05:40:49
N22	Reeve's Muntjac	1	-1	2023-01-05 08:04:32
N22	Reeve's Muntjac	1	-2	2023-01-23 07:12:25
N22	Reeve's Muntjac	1	-11	2023-01-24 07:41:50
N22	Reeve's Muntjac	1	-7	2023-01-27 08:22:51
N22	Reeve's Muntjac	1	4	2023-03-01 09:18:51
N22	Reeve's Muntjac	1	3	2023-03-03 06:50:28
N22	Reeve's Muntjac	2	15	2023-03-14 18:48:10
N22	Reeve's Muntjac	1	15	2023-06-20 06:07:32
N22	Wild Boar	1	17	2023-09-02 09:53:34
N22	Siberian Roe Deer	2	22	2023-09-18 10:13:43
N22	Siberian Roe Deer	1	13	2023-09-20 14:43:58
N22	Siberian Roe Deer	1	13	2023-10-24 07:33:52
N22	Forest Musk Deer	1	11	2023-10-29 01:37:10
N22	Forest Musk Deer	1	15	2023-11-02 19:05:07
N23	Wild Boar	1	17	2019-04-05 19:06:34
N23	Forest Musk Deer	1	6	2019-04-12 01:37:40
N23	Wild Boar	2	21	2019-04-30 15:26:14
N23	Chinese Goral	1	15	2019-05-02 18:17:49
N23	Wild Boar	1	18	2019-05-10 19:51:11
N23	Forest Musk Deer	1	18	2019-05-16 08:22:39
N23	Wild Boar	1	16	2019-05-17 06:39:28
N23	Reeve's Muntjac	1	19	2019-06-11 13:36:02
N23	Chinese Goral	1	18	2019-06-19 08:50:57
N23	Wild Boar	1	19	2019-08-06 15:15:00
N23	Chinese Goral	1	18	2019-08-08 05:15:15
N23	Wild Boar	1	20	2019-09-09 18:56:02
N23	Wild Boar	1	14	2019-09-21 12:43:54
N23	Wild Boar	1	9	2019-10-17 14:33:29
N23	Wild Boar	1	13	2019-11-01 10:12:03
N23	Wild Boar	1	17	2019-11-05 13:01:54
N23	Chinese Goral	1	11	2019-11-05 16:38:23
N23	Wild Boar	1	14	2019-11-07 13:22:20
N23	Wild Boar	1	14	2019-11-11 14:21:42
N23	Forest Musk Deer	1	7	2019-11-18 10:19:11
N23	Wild Boar	1	8	2019-11-20 13:40:55
N23	Wild Boar	1	13	2019-12-07 09:53:50
N23	Wild Boar	8	3	2019-12-14 02:00:10
N23	Wild Boar	1	3	2019-12-16 11:49:21
N23	Wild Boar	1	10	2019-12-28 10:48:22
N23	Wild Boar	1	-7	2021-01-07 16:11:01
N23	Wild Boar	1	6	2021-02-19 07:14:50
N23	Wild Boar	1	14	2021-02-19 15:54:04
N23	Wild Boar	1	18	2021-04-02 14:32:56
N23	Forest Musk Deer	1	11	2021-04-11 09:29:00
N23	Wild Boar	1	18	2021-05-12 18:57:28
N23	Wild Boar	1	14	2021-05-19 09:25:29
N23	Wild Boar	1	24	2021-05-29 13:56:32
N23	Forest Musk Deer	1	13	2021-06-04 08:43:54
N23	Wild Boar	1	22	2021-06-08 19:56:38
N23	Wild Boar	1	16	2021-06-12 01:06:35
N23	Wild Boar	9	22	2021-06-15 12:41:54
N23	Wild Boar	1	24	2021-06-21 02:27:58
N23	Forest Musk Deer	1	19	2021-07-24 02:37:11
O14	Reeve's Muntjac	1	21	2019-08-17 02:19:57
O14	Reeve's Muntjac	1	20	2019-08-24 05:27:25
O14	Wild Boar	1	17	2019-09-21 21:03:05
O14	Forest Musk Deer	1	11	2019-10-05 17:21:09
O14	Chinese Goral	1	16	2019-10-18 14:04:49
O14	Wild Boar	1	12	2019-10-25 12:46:20
O14	Wild Boar	1	15	2019-11-10 10:02:50
O14	Wild Boar	1	14	2019-12-14 17:36:12
O14	Wild Boar	1	3	2019-12-15 21:31:50
O14	Forest Musk Deer	1	12	2021-03-17 06:46:49
O14	Wild Boar	1	13	2021-03-22 17:59:41
O14	Forest Musk Deer	1	12	2021-03-31 21:12:01
O14	Wild Boar	10	17	2021-04-08 11:22:26
O14	Forest Musk Deer	1	11	2021-04-11 19:31:48
O14	Forest Musk Deer	1	12	2021-04-11 20:20:50
O14	Forest Musk Deer	1	18	2021-04-28 17:37:40
O14	Reeve's Muntjac	1	23	2021-05-06 15:57:16
O14	Chinese Goral	1	27	2021-05-09 13:35:39
O14	Wild Boar	1	10	2021-05-17 05:53:24
O14	Chinese Goral	1	16	2021-05-19 07:54:11
O14	Wild Boar	1	21	2021-05-19 18:01:40
O14	Wild Boar	2	23	2021-06-13 18:09:36
O14	Wild Boar	2	16	2021-06-18 18:04:16
O14	Wild Boar	1	25	2021-07-01 18:16:49
O14	Wild Boar	1	22	2021-07-01 21:39:32
O14	Wild Boar	1	22	2021-07-06 18:07:03
O14	Chinese Goral	1	16	2021-07-09 16:31:29
O14	Wild Boar	1	25	2021-07-17 15:08:45
O14	Wild Boar	1	23	2021-07-21 13:26:22
O14	Reeve's Muntjac	1	24	2021-08-01 08:02:07
O14	Wild Boar	1	25	2021-08-04 13:39:23
O14	Chinese Goral	1	22	2021-08-05 18:26:24
O14	Wild Boar	1	20	2021-08-06 12:45:36
O14	Wild Boar	1	26	2021-08-10 17:54:35
O14	Wild Boar	1	26	2021-08-11 13:58:10
O14	Wild Boar	1	9	2023-03-15 21:17:06
O14	Forest Musk Deer	1	8	2023-04-05 00:44:32
O14	Forest Musk Deer	1	18	2023-05-19 07:06:12
O14	Forest Musk Deer	1	14	2023-05-25 03:38:44
O14	Forest Musk Deer	1	17	2023-06-30 01:18:02
O14	Forest Musk Deer	1	22	2023-07-05 19:39:48
O14	Forest Musk Deer	1	20	2023-07-19 03:03:26
O14	Chinese Goral	1	22	2023-08-02 19:08:19
[truncated: 1,988 more rows]

## Sheet: Forest Musk Deer
camera	species	number	tem	day+time
Q18	Forest Musk Deer	1	14	2019-03-27 21:08:13
Q16	Forest Musk Deer	1	12	2019-04-02 07:12:48
N20	Forest Musk Deer	1	11	2019-04-03 19:14:01
M20	Forest Musk Deer	1	17	2019-04-05 19:38:22
L12	Forest Musk Deer	1	17	2019-04-08 07:46:28
N23	Forest Musk Deer	1	6	2019-04-12 01:37:40
M18	Forest Musk Deer	1	10	2019-04-12 22:04:12
M20-0098	Forest Musk Deer	1	13	2019-04-13 19:19:36
O20	Forest Musk Deer	1	5	2019-04-15 00:36:15
N18	Forest Musk Deer	1	15	2019-04-18 00:28:36
R15	Forest Musk Deer	1	13	2019-04-21 21:46:49
O16	Forest Musk Deer	1	15	2019-04-23 07:41:15
R13	Forest Musk Deer	1	14	2019-04-24 05:33:57
O20	Forest Musk Deer	1	8	2019-04-27 19:50:12
M20-0195	Forest Musk Deer	1	7	2019-04-28 19:09:11
M12	Forest Musk Deer	1	18	2019-05-03 15:51:10
N19	Forest Musk Deer	1	16	2019-05-05 18:26:03
N18	Forest Musk Deer	1	12	2019-05-10 05:48:11
K20	Forest Musk Deer	1	19	2019-05-12 08:08:00
N23	Forest Musk Deer	1	18	2019-05-16 08:22:39
N17	Forest Musk Deer	1	18	2019-05-17 19:36:47
O19	Forest Musk Deer	1	12	2019-05-21 00:45:02
N18	Forest Musk Deer	1	17	2019-05-23 16:36:49
N16	Forest Musk Deer	1	22	2019-05-25 17:53:38
M20	Forest Musk Deer	1	19	2019-05-29 14:43:04
M18	Forest Musk Deer	1	19	2019-05-31 17:08:33
O19	Forest Musk Deer	1	19	2019-06-09 11:24:19
N19	Forest Musk Deer	1	20	2019-06-09 18:53:11
M20	Forest Musk Deer	1	20	2019-06-10 08:05:46
M12	Forest Musk Deer	1	24	2019-06-10 16:51:55
P19	Forest Musk Deer	1	16	2019-06-11 07:54:53
L20	Forest Musk Deer	1	20	2019-06-14 14:15:28
S15	Forest Musk Deer	1	16	2019-06-16 09:09:34
Q16	Forest Musk Deer	1	19	2019-06-17 17:19:07
K24	Forest Musk Deer	1	15	2019-06-17 20:25:00
M20	Forest Musk Deer	1	16	2019-06-18 01:51:50
Q17	Forest Musk Deer	1	20	2019-06-25 14:21:04
N19	Forest Musk Deer	1	16	2019-06-26 05:36:16
O19	Forest Musk Deer	1	18	2019-06-27 18:26:51
N19	Forest Musk Deer	1	17	2019-07-02 07:13:11
N19	Forest Musk Deer	1	18	2019-07-04 20:04:29
N14	Forest Musk Deer	1	20	2019-07-08 05:00:32
S16	Forest Musk Deer	1	21	2019-07-19 18:33:22
M19	Forest Musk Deer	1	26	2019-07-24 16:34:37
M20	Forest Musk Deer	1	22	2019-07-27 07:53:31
T14	Forest Musk Deer	1	20	2019-08-11 06:29:07
M18	Forest Musk Deer	1	21	2019-08-15 18:21:02
M24	Forest Musk Deer	1	17	2019-08-23 06:29:09
K24	Forest Musk Deer	1	20	2019-08-24 19:27:31
L12	Forest Musk Deer	1	17	2019-09-27 05:39:26
O14	Forest Musk Deer	1	11	2019-10-05 17:21:09
L24	Forest Musk Deer	2	8	2019-10-27 09:19:23
L24	Forest Musk Deer	2	11	2019-10-29 09:17:25
L24	Forest Musk Deer	2	18	2019-10-29 15:06:59
L24	Forest Musk Deer	3	19	2019-10-31 16:19:10
N17	Forest Musk Deer	1	9	2019-11-06 08:41:10
Q17	Forest Musk Deer	1	11	2019-11-09 17:32:37
N23	Forest Musk Deer	1	7	2019-11-18 10:19:11
L24	Forest Musk Deer	1	13	2019-11-21 15:27:33
T14	Forest Musk Deer	1	5	2019-12-06 02:50:16
T14	Forest Musk Deer	1	5	2019-12-08 08:02:29
R13	Forest Musk Deer	1	6	2020-01-13 12:32:30
S12	Forest Musk Deer	1	8	2020-01-15 18:16:27
N15	Forest Musk Deer	1	23	2020-01-19 22:59:20
R15	Forest Musk Deer	1	3	2020-01-27 06:40:30
R15	Forest Musk Deer	1	4	2020-01-27 11:30:31
N15	Forest Musk Deer	1	22	2020-01-29 03:23:51
N15	Forest Musk Deer	1	20	2020-02-02 20:26:10
X04	Forest Musk Deer	1	19	2020-02-04 17:38:14
N15	Forest Musk Deer	1	20	2020-02-11 22:11:09
N15	Forest Musk Deer	1	22	2020-02-22 06:04:32
N15	Forest Musk Deer	1	22	2020-03-06 03:57:05
Q17	Forest Musk Deer	1	11	2020-10-28 00:15:17
P19	Forest Musk Deer	1	9	2020-11-02 01:21:59
Q18	Forest Musk Deer	1	14	2020-11-12 19:10:39
Q18	Forest Musk Deer	1	9	2020-11-15 00:51:12
Q18	Forest Musk Deer	1	3	2020-11-26 01:59:56
Q16	Forest Musk Deer	1	4	2020-11-30 00:53:54
Q16	Forest Musk Deer	1	3	2020-11-30 08:35:52
Q17	Forest Musk Deer	1	11	2020-12-22 14:05:01
Q18	Forest Musk Deer	1	4	2020-12-24 06:07:27
Q18	Forest Musk Deer	1	3	2020-12-25 06:36:04
Q17	Forest Musk Deer	1	9	2020-12-30 07:49:01
Q18	Forest Musk Deer	1	-5	2020-12-30 20:56:19
Q18	Forest Musk Deer	1	0	2021-01-01 01:18:56
Q17	Forest Musk Deer	1	-1	2021-01-12 07:48:18
Q18	Forest Musk Deer	1	8	2021-02-02 17:33:43
O14	Forest Musk Deer	1	12	2021-03-17 06:46:49
S14	Forest Musk Deer	1	11	2021-03-26 08:00:09
O14	Forest Musk Deer	1	12	2021-03-31 21:12:01
R17	Forest Musk Deer	1	5	2021-04-04 04:20:03
S14	Forest Musk Deer	1	8	2021-04-07 05:45:38
N23	Forest Musk Deer	1	11	2021-04-11 09:29:00
O14	Forest Musk Deer	1	11	2021-04-11 19:31:48
O14	Forest Musk Deer	1	12	2021-04-11 20:20:50
R17	Forest Musk Deer	1	11	2021-04-17 05:00:03
S14	Forest Musk Deer	1	11	2021-04-17 06:18:33
P17	Forest Musk Deer	1	14	2021-04-18 09:29:26
S14	Forest Musk Deer	1	11	2021-04-22 05:58:06
R17	Forest Musk Deer	1	15	2021-04-27 20:29:15
S14	Forest Musk Deer	1	12	2021-04-28 07:04:15
S14	Forest Musk Deer	1	10	2021-04-28 16:33:39
O14	Forest Musk Deer	1	18	2021-04-28 17:37:40
P18	Forest Musk Deer	1	11	2021-05-03 08:05:20
S14	Forest Musk Deer	1	18	2021-05-12 09:09:30
S14	Forest Musk Deer	1	18	2021-05-19 16:28:40
L22	Forest Musk Deer	1	15	2021-05-25 16:57:48
N23	Forest Musk Deer	1	13	2021-06-04 08:43:54
S14	Forest Musk Deer	1	26	2021-06-07 18:31:15
R17	Forest Musk Deer	1	19	2021-06-19 20:02:10
R17	Forest Musk Deer	1	21	2021-06-22 21:05:49
P18	Forest Musk Deer	1	20	2021-07-01 08:41:15
S14	Forest Musk Deer	1	23	2021-07-01 17:37:41
R17	Forest Musk Deer	1	23	2021-07-13 22:03:50
R17	Forest Musk Deer	1	23	2021-07-14 20:39:22
R17	Forest Musk Deer	1	20	2021-07-17 02:04:27
R17	Forest Musk Deer	1	18	2021-07-19 00:56:12
N23	Forest Musk Deer	1	19	2021-07-24 02:37:11
R17	Forest Musk Deer	1	20	2021-07-24 23:48:03
P18	Forest Musk Deer	1	20	2021-07-28 02:55:16
M16	Forest Musk Deer	1	21	2021-07-28 09:12:40
S14	Forest Musk Deer	1	19	2021-08-10 06:49:33
O19	Forest Musk Deer	1	2	2022-01-02 01:41:46
L21	Forest Musk Deer	1	0.555556	2022-01-02 19:16:00
R14	Forest Musk Deer	1	26	2022-07-17 12:27:55
R15	Forest Musk Deer	1	24	2022-08-15 05:58:52
R15	Forest Musk Deer	1	24	2022-08-22 18:32:16
R15	Forest Musk Deer	1	20	2022-09-03 15:18:00
R15	Forest Musk Deer	2	20	2022-09-07 05:25:20
R15	Forest Musk Deer	1	19	2022-09-15 05:07:11
R15	Forest Musk Deer	1	17	2022-09-26 02:23:26
R15	Forest Musk Deer	1	25	2022-10-02 18:56:47
R15	Forest Musk Deer	1	8	2022-10-06 18:27:39
R15	Forest Musk Deer	1	10	2022-10-11 22:34:27
R15	Forest Musk Deer	1	17	2022-10-14 15:40:39
R15	Forest Musk Deer	1	13	2022-10-30 18:09:41
N15	Forest Musk Deer	1	12	2022-11-08 05:31:48
Q18	Forest Musk Deer	1	14	2022-11-11 18:05:06
L22	Forest Musk Deer	1	5	2022-11-13 02:35:00
R17	Forest Musk Deer	1	11	2022-11-21 01:39:07
T13	Forest Musk Deer	1	13	2022-11-24 17:26:08
M18	Forest Musk Deer	1	9	2022-11-24 23:53:05
L22	Forest Musk Deer	1	3.88889	2022-11-29 02:54:00
L21	Forest Musk Deer	1	-5	2022-12-01 05:14:00
R14	Forest Musk Deer	1	5	2022-12-05 17:51:15
R14	Forest Musk Deer	1	4	2022-12-05 18:02:50
O18	Forest Musk Deer	1	2	2022-12-07 17:47:31
L21	Forest Musk Deer	1	2.77778	2022-12-07 17:54:00
M21	Forest Musk Deer	1	5	2022-12-13 04:25:47
N16	Forest Musk Deer	1	8	2022-12-15 16:10:10
N14	Forest Musk Deer	1	1	2022-12-18 20:55:35
O19	Forest Musk Deer	1	3	2022-12-19 21:04:46
N14	Forest Musk Deer	1	0	2022-12-22 07:46:09
O18	Forest Musk Deer	1	0	2022-12-26 18:03:56
O18	Forest Musk Deer	1	0	2022-12-27 05:41:36
O19	Forest Musk Deer	2	0	2022-12-30 04:52:13
M16	Forest Musk Deer	1	3	2022-12-31 06:52:25
M16	Forest Musk Deer	1	7	2023-01-01 21:11:32
O18	Forest Musk Deer	1	1	2023-01-03 19:18:48
O19	Forest Musk Deer	1	2	2023-01-04 22:39:07
M17	Forest Musk Deer	1	8	2023-01-10 04:00:59
O17	Forest Musk Deer	1	5	2023-01-13 07:47:12
O17	Forest Musk Deer	1	-3	2023-01-17 19:25:04
O17	Forest Musk Deer	1	-6	2023-01-18 01:17:42
O19	Forest Musk Deer	1	0	2023-01-22 03:09:52
L23	Forest Musk Deer	1	3	2023-01-28 17:08:06
S13	Forest Musk Deer	1	1	2023-01-28 19:36:55
L23	Forest Musk Deer	1	2	2023-01-29 10:31:47
L23	Forest Musk Deer	1	1	2023-02-17 09:36:00
Q18	Forest Musk Deer	1	8	2023-02-19 10:58:46
L23	Forest Musk Deer	1	2	2023-02-23 06:13:00
N14	Forest Musk Deer	1	4	2023-02-24 05:58:10
R15	Forest Musk Deer	1	14	2023-03-06 22:43:26
S13	Forest Musk Deer	1	7	2023-03-14 00:03:56
S13	Forest Musk Deer	1	4	2023-03-17 11:09:12
T14	Forest Musk Deer	1	3	2023-03-19 02:33:22
Q18	Forest Musk Deer	1	8	2023-03-19 09:08:24
T14	Forest Musk Deer	1	5	2023-03-20 05:48:51
N17	Forest Musk Deer	1	7	2023-03-20 07:22:19
S14	Forest Musk Deer	1	7	2023-03-20 19:16:39
M17	Forest Musk Deer	1	17	2023-04-02 09:13:48
O17	Forest Musk Deer	1	11	2023-04-03 10:02:48
O20	Forest Musk Deer	1	7	2023-04-04 17:13:29
S12	Forest Musk Deer	1	10	2023-04-05 00:42:32
O14	Forest Musk Deer	1	8	2023-04-05 00:44:32
N16	Forest Musk Deer	1	9	2023-04-05 07:24:16
M20	Forest Musk Deer	1	9	2023-04-05 22:16:58
Q18	Forest Musk Deer	1	9	2023-04-07 20:10:42
X01	Forest Musk Deer	1	8	2023-04-08 03:40:04
O17	Forest Musk Deer	1	5	2023-04-08 05:01:55
O16	Forest Musk Deer	1	9	2023-04-08 07:05:03
Q18	Forest Musk Deer	1	16	2023-04-08 10:46:47
M20	Forest Musk Deer	1	12	2023-04-08 19:38:29
N16	Forest Musk Deer	1	17	2023-04-11 07:48:15
N16	Forest Musk Deer	1	20	2023-04-14 17:30:40
O16	Forest Musk Deer	1	21	2023-04-19 17:23:22
R15	Forest Musk Deer	1	22	2023-04-20 17:11:39
P17	Forest Musk Deer	1	10	2023-04-26 06:46:42
N16	Forest Musk Deer	1	15	2023-04-28 16:19:30
S12	Forest Musk Deer	1	11	2023-05-11 03:25:38
N14	Forest Musk Deer	1	18	2023-05-12 20:06:11
O17	Forest Musk Deer	1	13	2023-05-12 21:01:24
P17	Forest Musk Deer	1	19	2023-05-18 09:04:26
O17	Forest Musk Deer	1	13	2023-05-19 05:39:19
O14	Forest Musk Deer	1	18	2023-05-19 07:06:12
M16	Forest Musk Deer	2	14	2023-05-21 19:36:18
N14	Forest Musk Deer	1	11	2023-05-23 05:20:20
N12	Forest Musk Deer	1	15	2023-05-23 15:24:36
M16	Forest Musk Deer	1	13	2023-05-23 22:13:41
O14	Forest Musk Deer	1	14	2023-05-25 03:38:44
O17	Forest Musk Deer	2	12	2023-05-26 19:37:15
O17	Forest Musk Deer	2	12	2023-05-26 20:28:49
O17	Forest Musk Deer	1	15	2023-05-27 18:47:03
S14	Forest Musk Deer	1	17	2023-05-28 08:15:56
N14	Forest Musk Deer	1	18	2023-05-30 08:32:23
M21	Forest Musk Deer	2	18	2023-05-30 20:28:50
N14	Forest Musk Deer	2	22	2023-05-31 12:28:32
M23	Forest Musk Deer	1	18	2023-06-01
Q18	Forest Musk Deer	1	16	2023-06-01 04:57:05
P16	Forest Musk Deer	1	15	2023-06-01 06:20:33
N17	Forest Musk Deer	1	18	2023-06-03 03:11:00
N17	Forest Musk Deer	1	14	2023-06-03 06:54:20
N14	Forest Musk Deer	1	15	2023-06-03 13:54:25
N17	Forest Musk Deer	1	12	2023-06-05 03:17:47
X04	Forest Musk Deer	1	19	2023-06-05 16:31:31
O17	Forest Musk Deer	1	16	2023-06-07 00:03:58
N14	Forest Musk Deer	1	20	2023-06-07 01:32:02
N17	Forest Musk Deer	1	20	2023-06-08 00:47:29
N14	Forest Musk Deer	1	21	2023-06-09 02:09:08
N17	Forest Musk Deer	2	25	2023-06-09 22:07:50
L22	Forest Musk Deer	1	21.6667	2023-06-11 00:56:15
P17	Forest Musk Deer	1	20	2023-06-12 13:45:00
Q17	Forest Musk Deer	1	15	2023-06-15 09:52:28
Q17	Forest Musk Deer	1	13	2023-06-17 11:04:11
R17	Forest Musk Deer	1	18	2023-06-19 20:25:57
N14	Forest Musk Deer	1	19	2023-06-20 07:24:09
L23	Forest Musk Deer	1	22	2023-06-21 12:19:50
R15	Forest Musk Deer	1	20	2023-06-25 05:08:49
T13	Forest Musk Deer	1	21	2023-06-25 21:34:49
N13	Forest Musk Deer	1	22	2023-06-26 20:07:44
R17	Forest Musk Deer	1	20	2023-06-28 04:14:10
O14	Forest Musk Deer	1	17	2023-06-30 01:18:02
O19	Forest Musk Deer	1	18	2023-06-30 22:06:32
O17	Forest Musk Deer	1	19	2023-07-01 03:38:19
Q17	Forest Musk Deer	1	12	2023-07-01 10:11:32
O17	Forest Musk Deer	1	23	2023-07-01 21:47:56
R15	Forest Musk Deer	1	22	2023-07-02 03:41:49
S14	Forest Musk Deer	1	21	2023-07-02 11:52:34
R17	Forest Musk Deer	1	22	2023-07-02 20:10:05
R17	Forest Musk Deer	1	21	2023-07-02 20:21:43
R14	Forest Musk Deer	1	23	2023-07-03 09:00:45
O14	Forest Musk Deer	1	22	2023-07-05 19:39:48
O17	Forest Musk Deer	1	19	2023-07-05 20:20:43
O17	Forest Musk Deer	1	19	2023-07-06 03:11:18
N17	Forest Musk Deer	1	21	2023-07-06 07:31:00
O17	Forest Musk Deer	1	22	2023-07-09 21:02:58
N18	Forest Musk Deer	1	22	2023-07-10 08:13:37
R17	Forest Musk Deer	1	22	2023-07-11 03:57:03
M21	Forest Musk Deer	1	24	2023-07-14 10:09:21
R15	Forest Musk Deer	1	23	2023-07-15 02:50:05
N18	Forest Musk Deer	1	20	2023-07-16 08:46:19
R17	Forest Musk Deer	1	20	2023-07-18 21:01:18
O14	Forest Musk Deer	1	20	2023-07-19 03:03:26
R14	Forest Musk Deer	1	23	2023-07-22 09:03:27
N13	Forest Musk Deer	1	24	2023-07-22 19:22:43
R17	Forest Musk Deer	1	19	2023-07-25 20:03:21
R17	Forest Musk Deer	2	19	2023-07-27 04:47:53
O18	Forest Musk Deer	2	19	2023-07-27 19:53:51
O16	Forest Musk Deer	1	23	2023-07-30 13:36:00
N14	Forest Musk Deer	1	23	2023-07-31 02:34:04
Q17	Forest Musk Deer	2	20	2023-08-03 23:36:43
O16	Forest Musk Deer	1	25	2023-08-04 11:00:00
O17	Forest Musk Deer	1	19	2023-08-06 19:47:49
R15	Forest Musk Deer	1	21	2023-08-09 07:36:09
N17	Forest Musk Deer	1	20	2023-08-11 05:57:00
T13	Forest Musk Deer	1	23	2023-08-13 19:38:21
R15	Forest Musk Deer	1	25	2023-08-16 19:08:19
O14	Forest Musk Deer	1	23	2023-08-17 01:15:41
O17	Forest Musk Deer	1	20	2023-08-18 05:32:10
O18	Forest Musk Deer	1	18	2023-08-19 17:45:28
R15	Forest Musk Deer	1	22	2023-08-20 05:52:55
N18	Forest Musk Deer	1	20	2023-08-20 10:08:09
N14	Forest Musk Deer	1	22	2023-08-22 22:43:08
Q17	Forest Musk Deer	1	19	2023-08-24 19:07:40
M21	Forest Musk Deer	1	16	2023-08-28 22:27:21
O17	Forest Musk Deer	1	15	2023-08-29 13:31:57
O17	Forest Musk Deer	1	17	2023-08-29 18:33:32
M21	Forest Musk Deer	1	18	2023-08-29 21:41:16
M21	Forest Musk Deer	1	17	2023-08-29 22:29:28
N17	Forest Musk Deer	1	16	2023-08-30 07:48:00
N17	Forest Musk Deer	1	17	2023-08-30 18:47:00
O17	Forest Musk Deer	1	17	2023-09-01 09:22:55
O17	Forest Musk Deer	1	15	2023-09-02 06:26:56
O20	Forest Musk Deer	1	15	2023-09-03 07:07:18
O17	Forest Musk Deer	1	17	2023-09-03 20:03:48
N17	Forest Musk Deer	1	19	2023-09-05 01:35:00
O17	Forest Musk Deer	1	17	2023-09-06 09:54:08
N17	Forest Musk Deer	1	18	2023-09-11 05:22:57
O14	Forest Musk Deer	1	20	2023-09-11 18:04:53
O16	Forest Musk Deer	1	16	2023-09-14 06:44:08
O17	Forest Musk Deer	1	14	2023-09-14 18:34:48
N17	Forest Musk Deer	1	18	2023-09-19 17:47:45
Q16	Forest Musk Deer	2	17	2023-09-21 16:20:00
N14	Forest Musk Deer	1	15	2023-09-22 23:36:53
O17	Forest Musk Deer	1	13	2023-09-30 07:06:11
O17	Forest Musk Deer	1	13	2023-09-30 18:25:32
T14	Forest Musk Deer	1	11	2023-10-02 01:18:53
S09	Forest Musk Deer	1	13	2023-10-03 00:20:14
O17	Forest Musk Deer	1	12	2023-10-03 18:26:53
N14	Forest Musk Deer	1	13	2023-10-04 16:41:28
O20	Forest Musk Deer	1	10	2023-10-04 17:07:06
O14	Forest Musk Deer	1	11	2023-10-08 03:16:08
N17	Forest Musk Deer	1	14	2023-10-09 17:31:40
O17	Forest Musk Deer	1	8	2023-10-11 07:53:28
N14	Forest Musk Deer	1	10	2023-10-13 04:24:48
N17	Forest Musk Deer	1	11	2023-10-15 05:04:24
O14	Forest Musk Deer	1	13	2023-10-15 06:16:41
M21	Forest Musk Deer	1	14	2023-10-16 04:42:29
M21	Forest Musk Deer	1	13	2023-10-16 05:31:19
Q18	Forest Musk Deer	1	15	2023-10-18 15:57:26
M22	Forest Musk Deer	1	15	2023-10-20 09:38:52
O17	Forest Musk Deer	1	8	2023-10-20 17:43:33
R15	Forest Musk Deer	1	15	2023-10-24 22:04:13
O14	Forest Musk Deer	1	15	2023-10-26 21:44:07
T14	Forest Musk Deer	1	14	2023-10-26 22:39:22
O17	Forest Musk Deer	1	12	2023-10-27 23:56:17
N22	Forest Musk Deer	1	11	2023-10-29 01:37:10
O17	Forest Musk Deer	1	13	2023-10-30 18:02:21
O14	Forest Musk Deer	1	15	2023-10-31 22:34:30
L23	Forest Musk Deer	1	13	2023-11-02 00:48:22
N22	Forest Musk Deer	1	15	2023-11-02 19:05:07
O14	Forest Musk Deer	1	6	2023-11-06 01:05:22
O19	Forest Musk Deer	1	4	2023-11-14 18:40:29
O19	Forest Musk Deer	1	5	2023-11-15 03:34:54

## Sheet: Siberian Roe Deer
camera	species	number	tem	day+time
R14	Siberian Roe Deer	1	16	2019-04-13 18:45:55
P19	Siberian Roe Deer	1	12	2019-04-16 07:32:25
P19	Siberian Roe Deer	1	11	2019-04-21 12:47:45
N21	Siberian Roe Deer	1	14	2019-04-25 08:01:27
N21	Siberian Roe Deer	1	14	2019-04-30 06:11:35
O20	Siberian Roe Deer	1	9	2019-05-01 06:23:47
O20	Siberian Roe Deer	1	18	2019-05-03 06:30:59
R14	Siberian Roe Deer	1	19	2019-05-27 19:27:50
R13	Siberian Roe Deer	1	19	2019-06-12 19:47:49
O20	Siberian Roe Deer	1	18	2019-07-03 05:55:41
O20	Siberian Roe Deer	1	19	2019-07-06 21:04:06
M24-0146	Siberian Roe Deer	1	21	2019-08-21 04:22:51
O20	Siberian Roe Deer	1	10	2019-12-08 15:19:14
K24	Siberian Roe Deer	1	-2	2020-01-27 20:45:19
L24	Siberian Roe Deer	1	8.88889	2021-04-05 17:32:58
L24	Siberian Roe Deer	1	12.7778	2021-04-15 18:41:43
R10	Siberian Roe Deer	1	21.6667	2021-04-18 15:49:28
M12	Siberian Roe Deer	1	17	2021-06-20 06:53:02
M12	Siberian Roe Deer	1	22	2021-06-29 13:27:26
L21	Siberian Roe Deer	1	6.66667	2022-01-08 09:07:00
L21	Siberian Roe Deer	1	8.88889	2022-01-08 19:15:00
L21	Siberian Roe Deer	1	6.66667	2022-01-08 23:13:00
N21	Siberian Roe Deer	1	13	2022-11-06 19:34:23
N14	Siberian Roe Deer	1	12	2022-11-08 02:40:04
N14	Siberian Roe Deer	1	13	2022-11-09 23:08:28
L24	Siberian Roe Deer	1	13.8889	2022-11-25 17:18:34
K20	Siberian Roe Deer	1	9	2022-11-29 05:08:42
N14	Siberian Roe Deer	1	1	2022-12-03 20:48:16
N14	Siberian Roe Deer	1	2	2022-12-09 21:10:35
M21	Siberian Roe Deer	2	3	2022-12-14 09:41:36
L20	Siberian Roe Deer	1	2	2022-12-17 00:32:57
M21	Siberian Roe Deer	1	1	2022-12-18 08:57:51
M21	Siberian Roe Deer	1	6	2022-12-20 18:43:38
L24	Siberian Roe Deer	1	-2.22222	2022-12-24 16:53:24
O19	Siberian Roe Deer	1	0	2022-12-28 03:02:16
M18	Siberian Roe Deer	1	5	2023-03-02 02:40:29
M19	Siberian Roe Deer	1	16	2023-03-06 22:56:39
M18	Siberian Roe Deer	2	15	2023-03-07 19:19:15
M18	Siberian Roe Deer	1	16	2023-03-08 19:12:40
M18	Siberian Roe Deer	1	14	2023-03-14 21:20:37
L20	Siberian Roe Deer	1	14	2023-03-28 18:51:53
O19	Siberian Roe Deer	2	15	2023-03-31 10:50:20
M11	Siberian Roe Deer	1	26	2023-04-02 17:55:51
L21	Siberian Roe Deer	1	6.6	2023-04-04 07:50:44
L21	Siberian Roe Deer	1	5.5	2023-04-07 01:23:32
O16	Siberian Roe Deer	1	13	2023-04-09 19:34:23
L24	Siberian Roe Deer	1	7.78	2023-04-15 01:40:48
L24	Siberian Roe Deer	1	8.89	2023-04-15 03:28:27
N12	Siberian Roe Deer	1	17	2023-04-19 08:55:47
O16	Siberian Roe Deer	1	23	2023-04-20 08:05:23
T14	Siberian Roe Deer	1	11	2023-04-22 06:13:37
M21	Siberian Roe Deer	1	12	2023-04-27 06:40:57
M24	Siberian Roe Deer	1	16	2023-04-29 17:19:54
K24	Siberian Roe Deer	1	11	2023-04-30 07:23:53
L24	Siberian Roe Deer	1	6.67	2023-05-09 00:01:52
K24	Siberian Roe Deer	1	23	2023-05-14 09:19:18
K24	Siberian Roe Deer	5	19	2023-05-14 21:35:47
L21	Siberian Roe Deer	1	15	2023-05-17 05:24:31
M24	Siberian Roe Deer	1	8	2023-05-24 07:08:48
M21	Siberian Roe Deer	1	19	2023-06-05 09:30:35
O20	Siberian Roe Deer	1	17	2023-06-19 19:31:46
O20	Siberian Roe Deer	1	22	2023-06-21 17:55:30
O20	Siberian Roe Deer	1	20	2023-06-21 19:52:54
O19	Siberian Roe Deer	1	17	2023-06-23 19:59:59
L20	Siberian Roe Deer	1	20	2023-06-29 05:04:00
O19	Siberian Roe Deer	1	17	2023-06-30 00:12:59
L24	Siberian Roe Deer	2	23.8889	2023-07-08 00:13:51
R12	Siberian Roe Deer	1	23	2023-07-09 08:36:40
O19	Siberian Roe Deer	1	19	2023-07-14 20:34:34
L24	Siberian Roe Deer	1	16.6667	2023-07-18 08:04:31
O19	Siberian Roe Deer	1	24	2023-07-30 09:11:38
L24	Siberian Roe Deer	1	20	2023-08-01 18:17:17
O19	Siberian Roe Deer	2	18	2023-08-02 06:56:56
O19	Siberian Roe Deer	2	21	2023-08-05 07:49:55
Q16	Siberian Roe Deer	1	25	2023-08-16 17:51:00
L24	Siberian Roe Deer	1	16.6667	2023-09-02 19:06:57
O20	Siberian Roe Deer	1	18	2023-09-03 09:05:06
L24	Siberian Roe Deer	1	22.7778	2023-09-06 15:47:03
L24	Siberian Roe Deer	1	16.6667	2023-09-07 21:36:07
L24	Siberian Roe Deer	1	17.7778	2023-09-08 09:42:36
O19	Siberian Roe Deer	1	19	2023-09-10 17:07:56
O19	Siberian Roe Deer	1	16	2023-09-11 06:09:37
L24	Siberian Roe Deer	1	16.6667	2023-09-11 10:51:35
O19	Siberian Roe Deer	1	14	2023-09-12 03:09:20
O19	Siberian Roe Deer	1	11	2023-09-14 01:55:36
O19	Siberian Roe Deer	1	10	2023-09-14 04:13:55
O19	Siberian Roe Deer	1	17	2023-09-14 14:14:33
O19	Siberian Roe Deer	1	16	2023-09-14 16:47:14
O19	Siberian Roe Deer	1	15	2023-09-15 22:56:58
M21	Siberian Roe Deer	1	16	2023-09-16 06:55:52
O19	Siberian Roe Deer	1	13	2023-09-16 06:58:07
L24	Siberian Roe Deer	1	15	2023-09-16 08:38:27
N22	Siberian Roe Deer	2	22	2023-09-18 10:13:43
O19	Siberian Roe Deer	1	20	2023-09-18 16:11:42
N22	Siberian Roe Deer	1	13	2023-09-20 14:43:58
O19	Siberian Roe Deer	1	10	2023-09-21 07:45:51
O19	Siberian Roe Deer	1	11	2023-09-21 19:38:01
O20	Siberian Roe Deer	1	13	2023-09-28 03:38:32
O19	Siberian Roe Deer	1	13	2023-09-29 08:40:48
O19	Siberian Roe Deer	1	13	2023-09-29 18:56:39
O19	Siberian Roe Deer	1	13	2023-09-29 21:38:28
O20	Siberian Roe Deer	1	10	2023-10-01 07:04:35
O20	Siberian Roe Deer	1	15	2023-10-03 16:37:25
N19	Siberian Roe Deer	1	12	2023-10-04 22:33:38
O20	Siberian Roe Deer	1	9	2023-10-05 05:39:48
O19	Siberian Roe Deer	1	8	2023-10-06 15:48:36
Q16	Siberian Roe Deer	2	15	2023-10-10 15:29:00
M21	Siberian Roe Deer	1	20	2023-10-15 14:07:20
N22	Siberian Roe Deer	1	13	2023-10-24 07:33:52
K22	Siberian Roe Deer	1	15	2023-10-25 00:45:35
M21	Siberian Roe Deer	1	19	2023-10-27 12:13:22
M21	Siberian Roe Deer	1	24	2023-10-31 12:38:31

## Sheet: Reeve's Muntjac
camera	species	number	tem	day+time
L21	Reeve's Muntjac	1	2	2019-03-21 22:05:12
N20	Reeve's Muntjac	1	4	2019-03-24 07:07:43
L24	Reeve's Muntjac	1	4	2019-03-25 03:54:42
M20	Reeve's Muntjac	1	21	2019-03-26 09:57:29
M20	Reeve's Muntjac	1	16	2019-03-27 19:05:58
L24	Reeve's Muntjac	1	9	2019-03-28 08:01:01
S09	Reeve's Muntjac	1	9	2019-03-29 06:46:54
L24	Reeve's Muntjac	1	1	2019-03-31 01:55:53
N20	Reeve's Muntjac	1	20	2019-04-04 16:56:05
M17	Reeve's Muntjac	1	18	2019-04-11 12:41:36
N22	Reeve's Muntjac	1	13	2019-04-11 17:56:54
L12	Reeve's Muntjac	1	13	2019-04-13 18:39:02
K24	Reeve's Muntjac	1	11	2019-04-13 21:45:35
N20	Reeve's Muntjac	1	13	2019-04-14 19:10:27
L21	Reeve's Muntjac	1	8	2019-04-15 01:46:06
M16	Reeve's Muntjac	1	9	2019-04-15 08:08:34
M23	Reeve's Muntjac	2	12	2019-04-17 00:11:53
K24	Reeve's Muntjac	1	13	2019-04-22 10:09:01
N19	Reeve's Muntjac	1	13	2019-04-23 01:28:29
M19	Reeve's Muntjac	1	19	2019-04-24 19:00:40
L24	Reeve's Muntjac	1	15	2019-04-25 18:00:46
S12	Reeve's Muntjac	1	17	2019-04-29 19:20:03
N20	Reeve's Muntjac	1	12	2019-05-01 05:55:52
M20	Reeve's Muntjac	1	13	2019-05-03 07:25:53
L24	Reeve's Muntjac	2	14	2019-05-03 19:23:06
M20	Reeve's Muntjac	1	14	2019-05-04 06:50:42
M24	Reeve's Muntjac	1	13	2019-05-04 08:23:29
M17	Reeve's Muntjac	1	19	2019-05-04 15:42:42
S15	Reeve's Muntjac	1	16	2019-05-04 17:48:17
N20	Reeve's Muntjac	1	16	2019-05-04 21:17:43
O15	Reeve's Muntjac	1	15	2019-05-06 05:27:53
M18	Reeve's Muntjac	1	9	2019-05-07 07:30:18
M12	Reeve's Muntjac	1	16	2019-05-08 15:20:18
N21	Reeve's Muntjac	1	18	2019-05-10 19:12:15
M20	Reeve's Muntjac	1	14	2019-05-13 13:52:21
M20	Reeve's Muntjac	1	14	2019-05-14 08:57:16
M19	Reeve's Muntjac	1	12	2019-05-15 06:20:42
L21	Reeve's Muntjac	1	16	2019-05-16 05:12:16
M20	Reeve's Muntjac	1	16	2019-05-17 06:48:24
M20	Reeve's Muntjac	1	17	2019-05-19 09:52:04
M20	Reeve's Muntjac	1	13	2019-05-20 07:26:14
M19	Reeve's Muntjac	1	16	2019-05-21 08:38:23
N20	Reeve's Muntjac	1	14	2019-05-22 05:58:31
S11	Reeve's Muntjac	1	20	2019-05-23 05:26:14
S16	Reeve's Muntjac	1	22	2019-05-23 19:21:43
M20	Reeve's Muntjac	1	16	2019-05-27 05:30:02
R13	Reeve's Muntjac	1	12	2019-05-28 17:21:06
S15	Reeve's Muntjac	1	14	2019-05-29 11:43:03
M19	Reeve's Muntjac	1	19	2019-05-30 14:48:29
M24	Reeve's Muntjac	1	17	2019-05-30 23:32:54
M20	Reeve's Muntjac	1	18	2019-05-31 06:44:48
S09	Reeve's Muntjac	1	19	2019-05-31 09:36:40
M12	Reeve's Muntjac	1	22	2019-06-01 12:34:08
M12	Reeve's Muntjac	1	17	2019-06-02 00:18:41
S14	Reeve's Muntjac	1	20	2019-06-02 10:45:31
R13	Reeve's Muntjac	1	19	2019-06-03 17:25:11
L20	Reeve's Muntjac	1	20	2019-06-05 12:58:05
R13	Reeve's Muntjac	1	19	2019-06-06 12:20:30
Q17	Reeve's Muntjac	1	17	2019-06-06 14:00:39
M19	Reeve's Muntjac	1	18	2019-06-06 19:46:36
M20	Reeve's Muntjac	1	18	2019-06-08 05:14:37
M19	Reeve's Muntjac	1	18	2019-06-08 07:39:19
S11	Reeve's Muntjac	1	23	2019-06-09 21:11:19
M20	Reeve's Muntjac	1	19	2019-06-10 05:37:18
N18	Reeve's Muntjac	1	18	2019-06-10 06:26:14
N20	Reeve's Muntjac	1	20	2019-06-10 09:32:06
S09	Reeve's Muntjac	1	24	2019-06-10 12:06:35
M19	Reeve's Muntjac	1	18	2019-06-11 07:08:01
N23	Reeve's Muntjac	1	19	2019-06-11 13:36:02
N20	Reeve's Muntjac	1	15	2019-06-12 05:38:45
L21	Reeve's Muntjac	3	21	2019-06-12 10:21:32
Q17	Reeve's Muntjac	1	21	2019-06-12 12:11:28
T14	Reeve's Muntjac	1	22	2019-06-13 19:13:46
S09	Reeve's Muntjac	1	19	2019-06-14 07:08:26
R13	Reeve's Muntjac	1	25	2019-06-14 14:44:20
M19	Reeve's Muntjac	1	20	2019-06-15 10:11:24
M17	Reeve's Muntjac	1	23	2019-06-15 12:31:39
M20	Reeve's Muntjac	1	21	2019-06-15 13:21:56
N20	Reeve's Muntjac	1	19	2019-06-16 14:55:52
M19	Reeve's Muntjac	1	17	2019-06-17 23:39:02
N20	Reeve's Muntjac	1	17	2019-06-18 06:40:44
R13	Reeve's Muntjac	1	20	2019-06-18 19:17:19
M19	Reeve's Muntjac	1	19	2019-06-19 19:38:53
N20	Reeve's Muntjac	1	19	2019-06-20 05:59:12
Q16	Reeve's Muntjac	1	20	2019-06-20 06:28:52
M12	Reeve's Muntjac	1	17	2019-06-21 08:28:24
N20	Reeve's Muntjac	1	18	2019-06-21 18:44:53
M19	Reeve's Muntjac	1	20	2019-06-22 20:32:23
R09	Reeve's Muntjac	1	18	2019-06-23 06:34:58
M19	Reeve's Muntjac	1	22	2019-06-23 10:31:49
N20	Reeve's Muntjac	1	21	2019-06-23 19:27:03
M12	Reeve's Muntjac	1	19	2019-06-24 14:05:09
M20	Reeve's Muntjac	1	18	2019-06-24 19:44:03
M19	Reeve's Muntjac	1	17	2019-06-26 05:18:45
S09	Reeve's Muntjac	1	23	2019-06-26 12:50:47
M18	Reeve's Muntjac	1	23	2019-06-27 14:49:52
N20	Reeve's Muntjac	1	18	2019-06-29 04:35:37
M20	Reeve's Muntjac	1	23	2019-06-30 08:39:16
S14	Reeve's Muntjac	1	21	2019-06-30 10:47:30
S09	Reeve's Muntjac	1	23	2019-07-01 19:57:06
M19	Reeve's Muntjac	1	22	2019-07-01 20:03:02
M20	Reeve's Muntjac	1	20	2019-07-02 09:37:50
O15	Reeve's Muntjac	1	24	2019-07-02 16:28:41
K24	Reeve's Muntjac	1	21	2019-07-03 07:59:09
N20	Reeve's Muntjac	1	22	2019-07-03 18:44:35
M19	Reeve's Muntjac	1	17	2019-07-04 10:58:25
M20	Reeve's Muntjac	1	21	2019-07-06 06:21:37
N20	Reeve's Muntjac	1	23	2019-07-06 19:31:05
M19	Reeve's Muntjac	1	17	2019-07-08 18:33:12
N20	Reeve's Muntjac	1	22	2019-07-09 14:01:22
L22	Reeve's Muntjac	1	19	2019-07-09 17:44:49
M20	Reeve's Muntjac	1	18	2019-07-09 19:38:59
N19	Reeve's Muntjac	1	16	2019-07-10 05:44:00
S09	Reeve's Muntjac	1	17	2019-07-11 07:22:53
N19	Reeve's Muntjac	1	17	2019-07-11 09:27:59
N20	Reeve's Muntjac	1	20	2019-07-11 14:25:33
M19	Reeve's Muntjac	1	19	2019-07-11 19:27:54
R10	Reeve's Muntjac	1	19	2019-07-13 06:10:04
S09	Reeve's Muntjac	1	20	2019-07-13 09:44:03
O19	Reeve's Muntjac	2	19	2019-07-13 11:30:22
O19	Reeve's Muntjac	1	16	2019-07-14 07:14:56
R15	Reeve's Muntjac	1	24	2019-07-14 10:10:54
M19	Reeve's Muntjac	1	25	2019-07-14 14:21:47
N20	Reeve's Muntjac	1	25	2019-07-14 18:18:47
N19	Reeve's Muntjac	1	21	2019-07-14 19:09:04
P19	Reeve's Muntjac	1	17	2019-07-16 16:23:03
O19	Reeve's Muntjac	1	18	2019-07-18 17:28:25
N19	Reeve's Muntjac	1	17	2019-07-19 05:51:49
N20	Reeve's Muntjac	1	20	2019-07-21 01:09:42
M20	Reeve's Muntjac	1	20	2019-07-21 06:10:43
O19	Reeve's Muntjac	1	20	2019-07-21 16:58:34
M19	Reeve's Muntjac	1	22	2019-07-21 19:41:35
R10	Reeve's Muntjac	1	24	2019-07-23 11:04:06
O19	Reeve's Muntjac	1	20	2019-07-24 08:56:49
O19	Reeve's Muntjac	1	18	2019-07-25 06:20:44
N20	Reeve's Muntjac	1	22	2019-07-26 05:38:43
S09	Reeve's Muntjac	1	24	2019-07-26 18:12:41
L24	Reeve's Muntjac	1	19	2019-07-30 06:16:39
N19	Reeve's Muntjac	1	20	2019-08-01 03:51:30
O19	Reeve's Muntjac	1	20	2019-08-04 18:25:24
K24	Reeve's Muntjac	1	19	2019-08-04 19:05:20
M20	Reeve's Muntjac	1	19	2019-08-05 05:36:32
O19	Reeve's Muntjac	1	19	2019-08-06 08:47:44
N20	Reeve's Muntjac	1	19	2019-08-06 23:55:15
N20	Reeve's Muntjac	1	19	2019-08-08 06:11:20
K24	Reeve's Muntjac	1	22	2019-08-08 14:35:00
L23	Reeve's Muntjac	1	20	2019-08-09 00:20:25
S09	Reeve's Muntjac	1	21	2019-08-09 09:14:26
M20	Reeve's Muntjac	1	19	2019-08-09 18:39:59
O19	Reeve's Muntjac	1	21	2019-08-10 14:11:57
M17	Reeve's Muntjac	1	20	2019-08-12 05:29:37
M20	Reeve's Muntjac	1	23	2019-08-12 13:00:10
O20	Reeve's Muntjac	1	17	2019-08-12 23:37:34
N20	Reeve's Muntjac	1	18	2019-08-14 04:24:04
S15	Reeve's Muntjac	1	22	2019-08-16 18:19:14
O14	Reeve's Muntjac	1	21	2019-08-17 02:19:57
O19	Reeve's Muntjac	1	18	2019-08-18 04:33:25
R10	Reeve's Muntjac	1	21	2019-08-18 06:16:27
K24	Reeve's Muntjac	2	19	2019-08-19 05:47:28
M20	Reeve's Muntjac	1	31	2019-08-20 11:03:38
M19	Reeve's Muntjac	1	26	2019-08-20 13:21:40
O14	Reeve's Muntjac	1	20	2019-08-24 05:27:25
N19	Reeve's Muntjac	1	18	2019-08-24 06:01:34
O20	Reeve's Muntjac	1	20	2019-08-24 14:55:38
M20	Reeve's Muntjac	1	21	2019-08-24 18:03:16
L24	Reeve's Muntjac	1	19	2019-08-25 10:53:16
N20	Reeve's Muntjac	1	23	2019-08-25 12:33:33
M20	Reeve's Muntjac	1	19	2019-08-26 05:30:53
M19	Reeve's Muntjac	1	18	2019-08-26 06:18:32
M20	Reeve's Muntjac	1	28	2019-08-28 11:10:14
L24	Reeve's Muntjac	1	21	2019-08-29 18:17:33
M20	Reeve's Muntjac	1	18	2019-08-30 07:43:44
L24	Reeve's Muntjac	7	16	2019-08-31 07:41:25
M17	Reeve's Muntjac	1	19	2019-08-31 09:06:20
N20	Reeve's Muntjac	1	18	2019-09-02 08:19:51
M17	Reeve's Muntjac	1	19	2019-09-02 16:34:09
S11	Reeve's Muntjac	1	16	2019-09-04 04:51:27
L21	Reeve's Muntjac	1	20	2019-09-05 11:54:37
M20	Reeve's Muntjac	1	23	2019-09-06 09:45:59
M20	Reeve's Muntjac	1	19	2019-09-07 08:22:47
M19	Reeve's Muntjac	1	24	2019-09-07 14:09:19
N19	Reeve's Muntjac	1	21	2019-09-08 12:58:36
M20	Reeve's Muntjac	1	25	2019-09-08 13:37:49
O20	Reeve's Muntjac	1	17	2019-09-09 18:40:21
L24	Reeve's Muntjac	1	16	2019-09-11 12:52:54
S15	Reeve's Muntjac	1	17	2019-09-12 07:22:03
O20	Reeve's Muntjac	1	14	2019-09-13 23:41:15
O20	Reeve's Muntjac	1	12	2019-09-15 19:07:46
M19	Reeve's Muntjac	1	14	2019-09-16 08:16:53
O20	Reeve's Muntjac	1	12	2019-09-19 03:27:48
M19	Reeve's Muntjac	1	14	2019-09-20 06:37:29
L12	Reeve's Muntjac	1	17	2019-09-21 18:38:54
M20	Reeve's Muntjac	1	13	2019-09-22 06:35:02
M19	Reeve's Muntjac	1	18	2019-09-22 11:08:21
O17	Reeve's Muntjac	1	16	2019-09-23 17:49:11
N20	Reeve's Muntjac	1	18	2019-09-25 18:00:06
M19	Reeve's Muntjac	1	15	2019-09-26 06:54:04
O20	Reeve's Muntjac	1	14	2019-09-26 08:43:11
K24	Reeve's Muntjac	1	19	2019-09-27 16:06:54
O20	Reeve's Muntjac	1	15	2019-09-28 06:26:23
R10	Reeve's Muntjac	1	19	2019-09-29 00:24:06
M20	Reeve's Muntjac	1	19	2019-09-29 08:07:08
L20	Reeve's Muntjac	1	21	2019-10-03 07:48:09
M19	Reeve's Muntjac	1	16	2019-10-04 07:09:10
R14	Reeve's Muntjac	1	14	2019-10-07 17:49:51
N20	Reeve's Muntjac	1	11	2019-10-08 18:14:39
N21	Reeve's Muntjac	1	14	2019-10-10 18:08:33
N20	Reeve's Muntjac	1	12	2019-10-12 07:09:20
M19	Reeve's Muntjac	1	9	2019-10-15 17:44:13
N20	Reeve's Muntjac	1	8	2019-10-17 07:56:26
M20	Reeve's Muntjac	1	13	2019-10-20 06:47:17
M19	Reeve's Muntjac	1	11	2019-10-22 13:34:00
N20	Reeve's Muntjac	1	11	2019-10-22 18:18:37
R15	Reeve's Muntjac	1	13	2019-10-24 08:58:55
M20	Reeve's Muntjac	1	13	2019-10-24 09:34:19
M20	Reeve's Muntjac	1	9	2019-10-25 09:06:17
M20	Reeve's Muntjac	1	13	2019-10-29 10:05:03
N21	Reeve's Muntjac	1	9	2019-10-30 00:44:19
N17	Reeve's Muntjac	1	13	2019-10-30 08:20:42
N20	Reeve's Muntjac	1	14	2019-10-31 18:11:35
M20	Reeve's Muntjac	1	13	2019-11-02 08:34:01
M20	Reeve's Muntjac	1	12	2019-11-04 17:27:02
Q16	Reeve's Muntjac	1	9	2019-11-05 06:16:02
N20	Reeve's Muntjac	1	7	2019-11-05 07:00:22
M19	Reeve's Muntjac	1	9	2019-11-06 06:48:37
R15	Reeve's Muntjac	1	13	2019-11-06 17:35:56
M20	Reeve's Muntjac	1	9	2019-11-07 07:32:02
M20	Reeve's Muntjac	1	13	2019-11-08 09:53:42
M20	Reeve's Muntjac	1	12	2019-11-08 16:50:06
R15	Reeve's Muntjac	1	12	2019-11-09 23:42:02
O16	Reeve's Muntjac	1	13	2019-11-10 17:39:37
Q16	Reeve's Muntjac	1	11	2019-11-12 23:47:57
L20	Reeve's Muntjac	1	11	2019-11-19 17:26:24
M17	Reeve's Muntjac	1	-2	2019-11-28 07:59:51
T14	Reeve's Muntjac	1	9	2019-12-03 05:01:22
R15	Reeve's Muntjac	1	9	2019-12-04 19:02:34
N21	Reeve's Muntjac	1	5	2019-12-04 20:25:59
R15	Reeve's Muntjac	1	10	2019-12-05 16:48:16
M20	Reeve's Muntjac	1	2	2019-12-06 07:13:22
S15	Reeve's Muntjac	1	6	2019-12-07 17:22:36
M16	Reeve's Muntjac	1	5	2019-12-07 23:37:28
T14	Reeve's Muntjac	1	5	2019-12-08 02:46:20
S15	Reeve's Muntjac	1	3	2019-12-08 19:04:36
O19	Reeve's Muntjac	1	8	2019-12-08 20:34:09
N20	Reeve's Muntjac	1	13	2019-12-09 12:05:24
N20	Reeve's Muntjac	1	5	2019-12-10 23:13:51
M19	Reeve's Muntjac	1	4	2019-12-11 07:35:47
N17	Reeve's Muntjac	1	5	2019-12-12 01:11:54
S10	Reeve's Muntjac	1	4	2019-12-12 23:17:26
S09	Reeve's Muntjac	1	5	2019-12-14 02:48:11
Q13	Reeve's Muntjac	1	5	2019-12-14 16:34:16
S15	Reeve's Muntjac	1	0	2019-12-14 20:03:09
M20	Reeve's Muntjac	2	8	2019-12-17 09:56:21
N18	Reeve's Muntjac	1	6	2019-12-17 17:12:00
N21	Reeve's Muntjac	1	4	2019-12-18 02:16:29
N18	Reeve's Muntjac	1	3	2019-12-18 06:42:32
M21	Reeve's Muntjac	1	-2	2019-12-18 17:22:29
M19	Reeve's Muntjac	1	2	2019-12-18 19:42:15
N18	Reeve's Muntjac	1	4	2019-12-19 17:08:31
N21	Reeve's Muntjac	1	3	2019-12-20 04:07:59
L24	Reeve's Muntjac	1	0	2019-12-21 17:50:51
N21	Reeve's Muntjac	1	4	2019-12-22 23:24:16
S15	Reeve's Muntjac	1	1	2019-12-23 22:58:36
M19	Reeve's Muntjac	1	0	2019-12-26 07:21:22
N18	Reeve's Muntjac	1	6	2019-12-29 17:58:49
L12	Reeve's Muntjac	1	5	2019-12-29 18:54:11
L12	Reeve's Muntjac	1	2	2019-12-30 08:01:54
S15	Reeve's Muntjac	2	1	2019-12-31 15:51:55
S15	Reeve's Muntjac	1	9	2020-01-01 16:07:49
S15	Reeve's Muntjac	1	17	2020-01-02 20:16:11
N13	Reeve's Muntjac	1	24	2020-01-03 08:50:56
R13	Reeve's Muntjac	1	7	2020-01-05 20:09:04
S15	Reeve's Muntjac	1	8	2020-01-06 02:13:38
S15	Reeve's Muntjac	1	9	2020-01-06 18:46:28
K24	Reeve's Muntjac	1	6	2020-01-07 09:47:14
S15	Reeve's Muntjac	1	3	2020-01-08 15:54:27
S15	Reeve's Muntjac	1	19	2020-01-08 19:45:02
R13	Reeve's Muntjac	1	23	2020-01-09 01:12:15
S15	Reeve's Muntjac	1	7	2020-01-09 07:28:15
S15	Reeve's Muntjac	1	4	2020-01-10 16:56:05
R15	Reeve's Muntjac	1	9	2020-01-10 17:01:23
S15	Reeve's Muntjac	1	6	2020-01-10 18:35:12
K24	Reeve's Muntjac	2	7	2020-01-10 21:07:43
R13	Reeve's Muntjac	1	24	2020-01-10 23:01:53
S15	Reeve's Muntjac	1	10	2020-01-15 00:43:25
S15	Reeve's Muntjac	1	2	2020-01-15 16:36:35
S15	Reeve's Muntjac	1	3	2020-01-15 17:51:54
S15	Reeve's Muntjac	1	15	2020-01-15 20:43:09
S15	Reeve's Muntjac	1	5	2020-01-16 23:56:44
S15	Reeve's Muntjac	1	18	2020-01-17 22:21:07
R15	Reeve's Muntjac	1	11	2020-01-18 17:23:01
S15	Reeve's Muntjac	1	10	2020-01-19 02:47:44
X04	Reeve's Muntjac	1	24	2020-01-26 11:59:24
R15	Reeve's Muntjac	1	6	2020-01-27 01:25:48
X04	Reeve's Muntjac	1	17	2020-01-27 06:50:54
X04	Reeve's Muntjac	1	29	2020-01-27 14:53:21
R15	Reeve's Muntjac	1	5	2020-01-27 17:54:15
R15	Reeve's Muntjac	1	8	2020-01-28 18:14:05
X04	Reeve's Muntjac	1	25	2020-02-01 18:08:27
X04	Reeve's Muntjac	1	21	2020-02-10 19:02:57
X04	Reeve's Muntjac	1	20	2020-02-11 08:05:23
X04	Reeve's Muntjac	1	20	2020-02-11 09:41:52
X04	Reeve's Muntjac	2	16	2020-02-19 09:27:57
X04	Reeve's Muntjac	1	15	2020-02-21 13:18:49
X04	Reeve's Muntjac	1	20	2020-02-22 16:55:01
X04	Reeve's Muntjac	1	18	2020-02-23 10:40:29
X04	Reeve's Muntjac	1	13	2020-02-24 17:36:55
X04	Reeve's Muntjac	1	15	2020-02-26 07:39:08
X04	Reeve's Muntjac	1	9	2020-02-28 03:10:46
X04	Reeve's Muntjac	1	9	2020-03-01 06:35:21
X04	Reeve's Muntjac	1	17	2020-03-03 12:40:57
X04	Reeve's Muntjac	1	18	2020-03-04 14:12:56
X04	Reeve's Muntjac	1	10	2020-03-06 08:09:10
X04	Reeve's Muntjac	1	21	2020-03-09 15:42:35
X04	Reeve's Muntjac	1	15	2020-03-10 08:21:04
X04	Reeve's Muntjac	1	18	2020-03-10 10:22:57
X04	Reeve's Muntjac	1	9	2020-03-12 17:35:20
X04	Reeve's Muntjac	1	17	2020-03-13 14:12:25
X04	Reeve's Muntjac	1	9	2020-03-14 08:23:16
X04	Reeve's Muntjac	1	22	2020-03-18 13:01:28
X04	Reeve's Muntjac	1	17	2020-03-19 09:02:36
X04	Reeve's Muntjac	1	14	2020-03-20 02:01:31
X04	Reeve's Muntjac	1	19	2020-03-21 13:19:52
X04	Reeve's Muntjac	2	14	2020-03-24 01:04:11
X04	Reeve's Muntjac	1	11	2020-03-28 08:49:51
X04	Reeve's Muntjac	1	13	2020-03-28 10:21:49
K24	Reeve's Muntjac	1	0	2020-04-01 04:41:15
K24	Reeve's Muntjac	1	7	2020-04-22 20:59:32
R10	Reeve's Muntjac	1	5.55556	2021-01-06 08:40:44
S09	Reeve's Muntjac	1	-1	2021-01-17 12:45:02
Q18	Reeve's Muntjac	1	3	2021-01-19 08:09:32
L20	Reeve's Muntjac	1	22	2021-01-20 16:56:09
Q18	Reeve's Muntjac	1	4	2021-02-02 08:05:58
L21	Reeve's Muntjac	1	7.77778	2021-03-11 22:02:57
Q16	Reeve's Muntjac	1	14	2021-03-12 11:02:40
Q16	Reeve's Muntjac	1	7	2021-03-20 06:07:23
M11	Reeve's Muntjac	1	7.77778	2021-03-21 19:04:46
M20	Reeve's Muntjac	1	11	2021-03-23 18:46:49
R15	Reeve's Muntjac	1	12	2021-03-26 06:04:04
S15	Reeve's Muntjac	2	7	2021-03-28 03:47:00
S15	Reeve's Muntjac	2	8	2021-03-28 04:00:52
M19	Reeve's Muntjac	1	11	2021-03-28 06:44:00
S15	Reeve's Muntjac	2	8	2021-03-30 04:23:13
M19	Reeve's Muntjac	1	10	2021-04-01 01:24:54
L20	Reeve's Muntjac	2	10	2021-04-01 06:34:39
M20	Reeve's Muntjac	1	8	2021-04-02 16:17:21
R15	Reeve's Muntjac	1	8	2021-04-04 04:39:19
R10	Reeve's Muntjac	1	12.7778	2021-04-04 14:47:10
M19	Reeve's Muntjac	1	9	2021-04-04 20:44:50
R10	Reeve's Muntjac	2	2.77778	2021-04-05 07:36:56
M20	Reeve's Muntjac	1	9	2021-04-05 18:47:02
M20	Reeve's Muntjac	1	4	2021-04-05 21:54:28
R15	Reeve's Muntjac	1	22	2021-04-08 06:06:07
M20	Reeve's Muntjac	1	13	2021-04-08 11:16:50
M20	Reeve's Muntjac	1	7	2021-04-09 00:11:28
M19	Reeve's Muntjac	1	13	2021-04-09 18:43:16
M19	Reeve's Muntjac	1	10	2021-04-10 00:36:04
M19	Reeve's Muntjac	1	13	2021-04-10 23:43:23
N18	Reeve's Muntjac	1	10	2021-04-11 06:13:11
R10	Reeve's Muntjac	1	10	2021-04-11 19:07:36
N19	Reeve's Muntjac	1	16	2021-04-12 18:18:00
M19	Reeve's Muntjac	1	15	2021-04-12 20:40:34
R10	Reeve's Muntjac	1	6.66667	2021-04-15 07:28:57
L20	Reeve's Muntjac	1	11	2021-04-15 08:17:42
L24	Reeve's Muntjac	1	20	2021-04-17 12:19:49
R15	Reeve's Muntjac	1	15	2021-04-17 18:58:07
R15	Reeve's Muntjac	1	12	2021-04-17 21:11:42
M19	Reeve's Muntjac	1	11	2021-04-18 02:34:40
R09	Reeve's Muntjac	1	8	2021-04-19 04:37:18
R15	Reeve's Muntjac	1	14	2021-04-19 22:28:42
M19	Reeve's Muntjac	1	11	2021-04-20 05:40:56
M19	Reeve's Muntjac	1	11	2021-04-21 06:00:39
R15	Reeve's Muntjac	1	12	2021-04-22 06:41:37
R15	Reeve's Muntjac	3	14	2021-04-22 18:39:51
M12	Reeve's Muntjac	2	9	2021-04-23 06:59:55
R15	Reeve's Muntjac	2	10	2021-04-24 18:55:57
R10	Reeve's Muntjac	1	11.6667	2021-04-26 13:49:37
R15	Reeve's Muntjac	1	14	2021-04-26 17:47:16
L24	Reeve's Muntjac	1	18.8889	2021-04-27 16:25:26
M19	Reeve's Muntjac	1	15	2021-04-27 19:14:37
P19	Reeve's Muntjac	1	10	2021-04-28 07:07:11
Q13	Reeve's Muntjac	1	21	2021-04-28 15:36:18
M19	Reeve's Muntjac	1	11	2021-04-28 22:21:34
R10	Reeve's Muntjac	1	16.6667	2021-04-30 04:00:41
L24	Reeve's Muntjac	1	22.7778	2021-04-30 18:11:30
M19	Reeve's Muntjac	1	16	2021-05-01 04:06:12
M19	Reeve's Muntjac	1	15	2021-05-02 00:32:47
M19	Reeve's Muntjac	1	13	2021-05-02 19:25:30
N19	Reeve's Muntjac	1	13	2021-05-04 07:00:28
R15	Reeve's Muntjac	1	18	2021-05-04 19:05:52
R10	Reeve's Muntjac	1	12.7778	2021-05-05 03:19:06
M12	Reeve's Muntjac	1	12	2021-05-06 06:09:51
O14	Reeve's Muntjac	1	23	2021-05-06 15:57:16
R15	Reeve's Muntjac	1	20	2021-05-06 18:55:08
R15	Reeve's Muntjac	1	16	2021-05-06 23:45:16
L24	Reeve's Muntjac	1	15.5556	2021-05-07 18:25:16
M19	Reeve's Muntjac	1	18	2021-05-09 21:32:56
N19	Reeve's Muntjac	1	20	2021-05-10 15:41:10
R10	Reeve's Muntjac	1	15.5556	2021-05-11 03:58:23
M19	Reeve's Muntjac	1	16	2021-05-11 07:29:13
R09	Reeve's Muntjac	1	19	2021-05-11 17:36:02
R15	Reeve's Muntjac	1	17	2021-05-12 05:50:55
R09	Reeve's Muntjac	1	20	2021-05-12 09:31:01
R15	Reeve's Muntjac	1	19	2021-05-12 19:48:15
R15	Reeve's Muntjac	1	17	2021-05-15 18:17:03
M12	Reeve's Muntjac	1	10	2021-05-16 18:28:24
R15	Reeve's Muntjac	1	16	2021-05-16 19:18:16
R15	Reeve's Muntjac	1	13	2021-05-18 07:09:36
M19	Reeve's Muntjac	1	17	2021-05-18 10:00:17
M12	Reeve's Muntjac	1	17	2021-05-19 12:29:58
M19	Reeve's Muntjac	1	22	2021-05-20 10:22:48
M12	Reeve's Muntjac	1	16	2021-05-20 17:20:55
R10	Reeve's Muntjac	1	15	2021-05-23 07:07:14
M12	Reeve's Muntjac	1	18	2021-05-23 17:14:30
P18	Reeve's Muntjac	1	14	2021-05-24 05:55:50
N18	Reeve's Muntjac	1	19	2021-05-24 18:34:39
R10	Reeve's Muntjac	1	17.7778	2021-05-25 05:16:58
N18	Reeve's Muntjac	1	13	2021-05-26 05:11:42
L24	Reeve's Muntjac	1	18.8889	2021-05-26 19:59:03
R09	Reeve's Muntjac	1	21	2021-05-27 11:29:22
M19	Reeve's Muntjac	1	19	2021-05-27 20:18:31
P18	Reeve's Muntjac	3	20	2021-05-28 16:23:15
S09	Reeve's Muntjac	1	22	2021-05-30 21:23:15
M19	Reeve's Muntjac	1	19	2021-06-01 07:36:35
R15	Reeve's Muntjac	1	23	2021-06-01 10:54:14
R15	Reeve's Muntjac	1	19	2021-06-03 02:32:15
R09	Reeve's Muntjac	1	18	2021-06-04 16:56:30
R15	Reeve's Muntjac	1	21	2021-06-06 05:18:35
R15	Reeve's Muntjac	1	27	2021-06-07 10:07:02
R09	Reeve's Muntjac	1	19	2021-06-08 05:09:19
L20	Reeve's Muntjac	1	21	2021-06-08 06:42:35
L20	Reeve's Muntjac	1	23	2021-06-10 19:49:02
N19	Reeve's Muntjac	1	23	2021-06-11 15:06:01
R09	Reeve's Muntjac	2	19	2021-06-12 06:29:38
R09	Reeve's Muntjac	1	22	2021-06-12 10:23:24
R09	Reeve's Muntjac	1	20	2021-06-14 03:52:14
R15	Reeve's Muntjac	1	23	2021-06-16 19:12:49
R09	Reeve's Muntjac	1	16	2021-06-18 17:51:05
L20	Reeve's Muntjac	1	16	2021-06-18 19:07:37
R09	Reeve's Muntjac	1	15	2021-06-19 04:31:12
R15	Reeve's Muntjac	1	21	2021-06-19 16:17:35
R12	Reeve's Muntjac	1	21	2021-06-20 00:19:15
N19	Reeve's Muntjac	1	18	2021-06-21 08:14:58
R15	Reeve's Muntjac	2	26	2021-06-21 12:36:05
R09	Reeve's Muntjac	1	23	2021-06-21 13:38:01
R10	Reeve's Muntjac	1	20	2021-06-22 05:00:16
L24	Reeve's Muntjac	1	21.6667	2021-06-22 17:46:49
L24	Reeve's Muntjac	1	20	2021-06-22 19:05:21
L20	Reeve's Muntjac	1	20	2021-06-23 07:05:47
R15	Reeve's Muntjac	1	21	2021-06-25 17:25:18
L24	Reeve's Muntjac	2	15.5556	2021-06-25 23:36:14
R09	Reeve's Muntjac	1	20	2021-06-27 05:51:29
R09	Reeve's Muntjac	1	21	2021-06-28 08:02:22
L24	Reeve's Muntjac	1	20	2021-06-28 19:43:45
L24	Reeve's Muntjac	1	20	2021-06-29 18:58:43
R10	Reeve's Muntjac	1	26.6667	2021-06-30 10:55:53
P18	Reeve's Muntjac	1	24	2021-06-30 14:42:22
P18	Reeve's Muntjac	1	19	2021-07-01 05:20:45
R09	Reeve's Muntjac	1	20	2021-07-01 06:56:15
L24	Reeve's Muntjac	1	17.7778	2021-07-01 19:48:11
R09	Reeve's Muntjac	1	16	2021-07-03 04:15:36
R09	Reeve's Muntjac	1	17	2021-07-03 05:07:50
R09	Reeve's Muntjac	1	21	2021-07-03 08:36:41
R15	Reeve's Muntjac	1	21	2021-07-04 08:19:50
R10	Reeve's Muntjac	1	20.5556	2021-07-05 13:36:48
R15	Reeve's Muntjac	1	24	2021-07-06 13:13:46
R10	Reeve's Muntjac	1	25	2021-07-06 20:38:40
R15	Reeve's Muntjac	1	27	2021-07-08 16:47:36
R09	Reeve's Muntjac	1	20	2021-07-09 05:06:16
R15	Reeve's Muntjac	1	22	2021-07-11 15:46:51
L20	Reeve's Muntjac	1	21	2021-07-12 06:30:00
L22	Reeve's Muntjac	1	23.8889	2021-07-13 19:11:43
R10	Reeve's Muntjac	1	25	2021-07-14 10:41:00
L24	Reeve's Muntjac	1	25.5556	2021-07-14 12:42:31
R15	Reeve's Muntjac	1	26	2021-07-14 17:20:33
M12	Reeve's Muntjac	1	17	2021-07-16 07:19:25
L20	Reeve's Muntjac	1	21	2021-07-16 08:26:08
R10	Reeve's Muntjac	1	22.7778	2021-07-17 10:37:19
L20	Reeve's Muntjac	1	21	2021-07-18 09:17:17
R09	Reeve's Muntjac	2	19	2021-07-19 04:54:55
M12	Reeve's Muntjac	1	18	2021-07-19 14:33:24
R15	Reeve's Muntjac	1	21	2021-07-20 09:02:41
R10	Reeve's Muntjac	1	20.5556	2021-07-20 12:41:12
R15	Reeve's Muntjac	1	22	2021-07-20 18:44:08
R15	Reeve's Muntjac	1	23	2021-07-22 17:35:30
M12	Reeve's Muntjac	1	17	2021-07-24 07:28:30
R09	Reeve's Muntjac	1	20	2021-07-25 17:17:53
R15	Reeve's Muntjac	1	20	2021-07-26 06:08:26
R10	Reeve's Muntjac	1	25	2021-07-26 12:24:06
R15	Reeve's Muntjac	1	24	2021-07-26 18:49:05
R15	Reeve's Muntjac	1	24	2021-07-27 08:48:49
R10	Reeve's Muntjac	1	22.7778	2021-07-27 09:30:32
L24	Reeve's Muntjac	1	22.7778	2021-07-27 13:13:41
L24	Reeve's Muntjac	1	21.6667	2021-07-27 15:49:23
R09	Reeve's Muntjac	1	21	2021-07-28 08:36:47
L20	Reeve's Muntjac	1	20	2021-07-28 14:47:33
R15	Reeve's Muntjac	1	25	2021-07-28 15:33:26
L24	Reeve's Muntjac	1	21.6667	2021-07-29 12:14:59
R15	Reeve's Muntjac	1	23	2021-07-29 21:21:37
R10	Reeve's Muntjac	1	22.7778	2021-07-30 10:01:21
R10	Reeve's Muntjac	2	20.5556	2021-07-31 06:25:06
L24	Reeve's Muntjac	1	27.7778	2021-07-31 14:41:16
R10	Reeve's Muntjac	1	28.8889	2021-07-31 18:09:02
O14	Reeve's Muntjac	1	24	2021-08-01 08:02:07
R09	Reeve's Muntjac	1	29	2021-08-01 11:39:36
R09	Reeve's Muntjac	1	25	2021-08-02 12:12:49
M20	Reeve's Muntjac	2	31	2021-08-04 09:52:41
R10	Reeve's Muntjac	1	20.5556	2021-08-05 07:22:36
R15	Reeve's Muntjac	1	22	2021-08-06 06:44:44
R10	Reeve's Muntjac	1	20.5556	2021-08-06 07:31:14
L20	Reeve's Muntjac	1	23	2021-08-06 10:26:16
L24	Reeve's Muntjac	1	22.7778	2021-08-07 14:07:42
M12	Reeve's Muntjac	1	21	2021-08-07 19:17:42
R09	Reeve's Muntjac	1	22	2021-08-08 04:00:37
M12	Reeve's Muntjac	1	20	2021-08-08 11:37:03
R15	Reeve's Muntjac	1	24	2021-08-09 15:06:10
L20	Reeve's Muntjac	1	23	2021-08-09 18:02:39
M12	Reeve's Muntjac	1	20	2021-08-11 09:47:26
M12	Reeve's Muntjac	1	18	2021-08-11 16:12:39
R10	Reeve's Muntjac	1	16.6667	2021-08-15 06:34:53
R15	Reeve's Muntjac	1	20	2021-08-16 09:05:47
R15	Reeve's Muntjac	1	21	2021-08-19 08:15:04
R15	Reeve's Muntjac	1	21	2021-08-19 09:23:12
M20	Reeve's Muntjac	1	21	2021-08-23 12:11:37
M12	Reeve's Muntjac	1	19	2021-09-20 15:35:00
M21	Reeve's Muntjac	1	12	2021-11-25 12:24:23
M16	Reeve's Muntjac	1	10	2021-12-20 10:02:13
L22	Reeve's Muntjac	1	5	2022-01-04 17:31:00
L22	Reeve's Muntjac	1	12.7778	2022-01-18 13:41:00
L22	Reeve's Muntjac	1	10.5556	2022-01-18 14:17:00
L22	Reeve's Muntjac	1	5	2022-01-21 10:41:00
L22	Reeve's Muntjac	1	3.88889	2022-01-21 14:42:00
L22	Reeve's Muntjac	1	5.55556	2022-01-26 14:23:00
R16	Reeve's Muntjac	1	0	2022-02-06 08:14:43
R16	Reeve's Muntjac	1	6	2022-02-06 16:27:33
R15	Reeve's Muntjac	1	22	2022-07-02 20:03:17
R15	Reeve's Muntjac	1	23	2022-07-05 08:55:54
R15	Reeve's Muntjac	1	28	2022-07-06 10:41:20
R15	Reeve's Muntjac	1	22	2022-07-22 06:52:16
R15	Reeve's Muntjac	1	18	2022-07-23 08:09:20
R14	Reeve's Muntjac	2	17	2022-07-23 09:13:13
R15	Reeve's Muntjac	1	23	2022-07-23 16:49:07
R15	Reeve's Muntjac	2	26	2022-08-09 18:06:38
R15	Reeve's Muntjac	1	23	2022-08-10 06:19:30
R15	Reeve's Muntjac	1	23	2022-08-11 08:02:33
R15	Reeve's Muntjac	1	24	2022-08-12 05:15:29
R15	Reeve's Muntjac	1	20	2022-09-01 09:49:27
R15	Reeve's Muntjac	1	27	2022-09-05 10:08:58
R15	Reeve's Muntjac	1	16	2022-09-10 08:07:34
R15	Reeve's Muntjac	1	21	2022-09-13 09:40:21
R15	Reeve's Muntjac	1	20	2022-09-23 09:23:10
R15	Reeve's Muntjac	1	15	2022-09-24 18:38:04
R14	Reeve's Muntjac	1	7	2022-10-05 18:04:01
R14	Reeve's Muntjac	1	7	2022-10-06 02:06:40
R14	Reeve's Muntjac	1	8	2022-10-08 03:55:46
R15	Reeve's Muntjac	1	10	2022-10-12 00:01:06
R14	Reeve's Muntjac	1	11	2022-10-12 20:53:30
T15	Reeve's Muntjac	1	5	2022-10-17 07:50:02
T15	Reeve's Muntjac	1	7	2022-10-18 06:02:34
T15	Reeve's Muntjac	1	8	2022-10-18 19:37:38
T15	Reeve's Muntjac	1	24	2022-10-19 13:38:29
R15	Reeve's Muntjac	1	15	2022-10-20 09:46:00
R15	Reeve's Muntjac	1	13	2022-10-21 07:56:15
M11	Reeve's Muntjac	1	11	2022-10-23 11:18:24
M11	Reeve's Muntjac	1	11	2022-10-23 11:24:18
M11	Reeve's Muntjac	1	13	2022-10-24 11:27:16
T15	Reeve's Muntjac	1	22	2022-10-25 16:06:42
T15	Reeve's Muntjac	1	21	2022-10-26 13:13:00
T15	Reeve's Muntjac	2	10	2022-10-26 17:48:36
R15	Reeve's Muntjac	1	11	2022-10-26 19:10:58
T15	Reeve's Muntjac	1	9	2022-10-27 08:00:45
R15	Reeve's Muntjac	1	11	2022-11-05 09:49:30
T15	Reeve's Muntjac	1	5	2022-11-05 10:25:26
N21	Reeve's Muntjac	1	9	2022-11-06 05:23:22
L21	Reeve's Muntjac	1	15.5556	2022-11-11 16:37:00
R17	Reeve's Muntjac	1	5	2022-11-13 01:39:59
L22	Reeve's Muntjac	1	8.88889	2022-11-16 09:13:00
L22	Reeve's Muntjac	1	8.88889	2022-11-16 17:49:00
L22	Reeve's Muntjac	1	10.5556	2022-11-17 17:42:00
T15	Reeve's Muntjac	1	6	2022-11-20 17:24:51
N13	Reeve's Muntjac	1	13	2022-11-21 05:26:40
L22	Reeve's Muntjac	1	5.55556	2022-11-22 02:47:00
N13	Reeve's Muntjac	1	13	2022-11-22 14:49:03
T14	Reeve's Muntjac	1	9	2022-11-22 19:21:54
M11	Reeve's Muntjac	1	4	2022-11-22 22:58:09
R11	Reeve's Muntjac	1	11	2022-11-23 21:04:20
L22	Reeve's Muntjac	1	5	2022-11-23 23:55:00
L22	Reeve's Muntjac	1	3.88889	2022-11-24 08:05:00
L22	Reeve's Muntjac	1	6.66667	2022-11-25 08:46:00
T15	Reeve's Muntjac	1	6	2022-11-25 12:52:57
L21	Reeve's Muntjac	1	7.77778	2022-11-26 09:36:00
L22	Reeve's Muntjac	1	8.88889	2022-11-27 08:18:00
L21	Reeve's Muntjac	1	2.77778	2022-11-29 10:02:00
L22	Reeve's Muntjac	1	5	2022-12-01 10:07:00
R09	Reeve's Muntjac	1	2	2022-12-01 18:30:08
M11	Reeve's Muntjac	1	-5	2022-12-02 11:42:55
Q13	Reeve's Muntjac	1	3	2022-12-03 20:58:06
N18	Reeve's Muntjac	1	3	2022-12-07 06:30:34
M22	Reeve's Muntjac	1	8	2022-12-07 10:58:51
M22	Reeve's Muntjac	1	10	2022-12-07 10:59:25
M20	Reeve's Muntjac	1	10	2022-12-08 11:34:20
M21	Reeve's Muntjac	1	9	2022-12-08 14:12:35
M21	Reeve's Muntjac	1	7	2022-12-08 16:17:14
N18	Reeve's Muntjac	1	6	2022-12-08 19:12:47
M19	Reeve's Muntjac	1	4	2022-12-09 02:11:48
N18	Reeve's Muntjac	1	4	2022-12-09 08:28:23
N22	Reeve's Muntjac	1	4	2022-12-09 10:13:19
R14	Reeve's Muntjac	1	9	2022-12-09 16:11:58
M20	Reeve's Muntjac	1	1	2022-12-11 07:33:21
Q13	Reeve's Muntjac	1	4	2022-12-11 19:52:16
R14	Reeve's Muntjac	1	27	2022-12-12 16:23:26
M21	Reeve's Muntjac	1	5	2022-12-12 18:11:31
L20	Reeve's Muntjac	1	5	2022-12-15 03:10:46
M20	Reeve's Muntjac	1	3	2022-12-16 10:33:15
M20	Reeve's Muntjac	1	6	2022-12-16 12:45:32
M18	Reeve's Muntjac	1	2	2022-12-16 20:25:06
R14	Reeve's Muntjac	1	1	2022-12-17 08:14:03
M20	Reeve's Muntjac	1	-2	2022-12-18 07:10:13
M20	Reeve's Muntjac	1	7	2022-12-18 13:38:09
M21	Reeve's Muntjac	1	11	2022-12-18 14:15:22
R14	Reeve's Muntjac	1	3	2022-12-18 17:05:31
N18	Reeve's Muntjac	1	3	2022-12-19 00:07:39
M20	Reeve's Muntjac	1	4	2022-12-19 18:18:45
R11	Reeve's Muntjac	1	8	2022-12-20 01:55:19
R11	Reeve's Muntjac	1	7	2022-12-20 02:17:59
M20	Reeve's Muntjac	1	4	2022-12-20 08:58:50
M20	Reeve's Muntjac	1	1	2022-12-21 06:55:10
M21	Reeve's Muntjac	1	1	2022-12-21 08:00:48
Q13	Reeve's Muntjac	1	20	2022-12-21 16:43:00
Q13	Reeve's Muntjac	1	19	2022-12-21 16:54:10
T15	Reeve's Muntjac	1	-1	2022-12-22 07:03:48
M18	Reeve's Muntjac	1	2	2022-12-22 08:44:59
L21	Reeve's Muntjac	1	0	2022-12-22 09:22:00
L22	Reeve's Muntjac	1	16.6667	2022-12-22 12:20:00
Q13	Reeve's Muntjac	1	0	2022-12-22 13:40:37
L20	Reeve's Muntjac	1	4	2022-12-23 03:53:52
L22	Reeve's Muntjac	2	15.5556	2022-12-23 11:29:00
L21	Reeve's Muntjac	1	3.88889	2022-12-23 16:49:00
M19	Reeve's Muntjac	1	0	2022-12-24 07:38:51
N22	Reeve's Muntjac	1	3	2022-12-24 10:35:17
L22	Reeve's Muntjac	1	17.7778	2022-12-24 12:42:00
R11	Reeve's Muntjac	1	3	2022-12-24 19:12:16
R11	Reeve's Muntjac	1	4	2022-12-24 20:13:20
Q13	Reeve's Muntjac	1	2	2022-12-25 14:00:26
Q13	Reeve's Muntjac	2	3	2022-12-25 14:01:01
M18	Reeve's Muntjac	1	3	2022-12-26 18:16:46
O19	Reeve's Muntjac	1	-2	2022-12-28 02:52:12
O19	Reeve's Muntjac	1	-2	2022-12-28 02:59:18
O19	Reeve's Muntjac	10	-1	2022-12-28 03:00:49
M18	Reeve's Muntjac	1	1	2022-12-29 17:30:04
N22	Reeve's Muntjac	1	6	2022-12-30 13:10:27
L22	Reeve's Muntjac	1	5.55556	2022-12-31 16:55:00
N22	Reeve's Muntjac	1	2	2022-12-31 17:45:44
Q13	Reeve's Muntjac	1	0	2023-01-02 11:53:59
R11	Reeve's Muntjac	1	2	2023-01-03 04:39:48
O19	Reeve's Muntjac	1	2	2023-01-03 19:03:55
M11	Reeve's Muntjac	1	3	2023-01-04 13:08:34
R16	Reeve's Muntjac	1	8	2023-01-04 15:38:47
N22	Reeve's Muntjac	1	-1	2023-01-05 08:04:32
R16	Reeve's Muntjac	1	9	2023-01-05 11:43:35
R16	Reeve's Muntjac	1	11	2023-01-05 12:14:48
M21	Reeve's Muntjac	1	7	2023-01-05 16:28:25
R11	Reeve's Muntjac	1	16	2023-01-06 01:53:11
M21	Reeve's Muntjac	1	11	2023-01-06 17:04:18
M19	Reeve's Muntjac	1	6	2023-01-07 04:36:33
Q13	Reeve's Muntjac	2	6	2023-01-07 14:18:14
R11	Reeve's Muntjac	1	12	2023-01-07 19:33:11
Q13	Reeve's Muntjac	1	8	2023-01-08 14:21:22
O19	Reeve's Muntjac	1	5	2023-01-10 22:35:55
O19	Reeve's Muntjac	1	6	2023-01-10 23:06:05
O18	Reeve's Muntjac	1	9	2023-01-11 11:45:27
O18	Reeve's Muntjac	1	1	2023-01-11 12:41:01
Q13	Reeve's Muntjac	1	6	2023-01-13 20:48:56
N22	Reeve's Muntjac	1	-2	2023-01-23 07:12:25
N22	Reeve's Muntjac	1	-11	2023-01-24 07:41:50
X04	Reeve's Muntjac	1	-5	2023-01-24 11:32:29
Q13	Reeve's Muntjac	1	12	2023-01-24 17:21:35
S13	Reeve's Muntjac	1	3	2023-01-25 13:59:33
N22	Reeve's Muntjac	1	-7	2023-01-27 08:22:51
R16	Reeve's Muntjac	1	4	2023-01-28 08:11:41
X04	Reeve's Muntjac	1	-5	2023-01-28 08:56:56
X04	Reeve's Muntjac	1	-4	2023-01-28 09:20:04
T15	Reeve's Muntjac	1	7	2023-01-29 08:52:42
Q13	Reeve's Muntjac	1	5	2023-01-29 20:21:37
T15	Reeve's Muntjac	1	4	2023-01-31 07:12:19
S13	Reeve's Muntjac	2	6	2023-02-01 17:53:10
Q13	Reeve's Muntjac	1	0	2023-02-02 19:25:41
R16	Reeve's Muntjac	1	4	2023-02-04 09:52:19
R16	Reeve's Muntjac	1	7	2023-02-04 10:33:15
R11	Reeve's Muntjac	1	7	2023-02-06 04:05:09
X04	Reeve's Muntjac	2	3	2023-02-08 07:37:45
K22	Reeve's Muntjac	1	3	2023-02-13 17:22:43
Q13	Reeve's Muntjac	1	1	2023-02-14 12:45:38
K22	Reeve's Muntjac	1	2	2023-02-17 07:30:04
N12	Reeve's Muntjac	1	11	2023-02-18 10:45:30
Q13	Reeve's Muntjac	1	13	2023-02-20 18:13:20
Q13	Reeve's Muntjac	1	7	2023-02-23 18:44:11
Q13	Reeve's Muntjac	1	13	2023-02-24 18:30:01
N13	Reeve's Muntjac	1	5	2023-02-27 06:02:01
S13	Reeve's Muntjac	1	10	2023-02-27 10:17:04
R11	Reeve's Muntjac	1	13	2023-02-28 02:44:33
N22	Reeve's Muntjac	1	4	2023-03-01 09:18:51
O16	Reeve's Muntjac	1	9	2023-03-01 18:17:54
O16	Reeve's Muntjac	1	10	2023-03-01 18:30:23
O16	Reeve's Muntjac	1	5	2023-03-02 04:49:42
N12	Reeve's Muntjac	2	9	2023-03-02 10:13:56
Q13	Reeve's Muntjac	1	8	2023-03-02 22:42:57
N22	Reeve's Muntjac	1	3	2023-03-03 06:50:28
M20	Reeve's Muntjac	1	11	2023-03-03 08:41:54
K20	Reeve's Muntjac	1	15	2023-03-03 10:38:09
N20	Reeve's Muntjac	1	17	2023-03-03 15:47:18
S12	Reeve's Muntjac	1	8	2023-03-03 21:54:49
S12	Reeve's Muntjac	1	8	2023-03-03 23:34:39
M20	Reeve's Muntjac	1	8	2023-03-04 07:27:30
M20	Reeve's Muntjac	1	14	2023-03-04 17:56:59
N20	Reeve's Muntjac	1	13	2023-03-04 19:41:33
K22	Reeve's Muntjac	1	10	2023-03-05 08:56:01
O16	Reeve's Muntjac	1	13	2023-03-05 19:31:23
M18	Reeve's Muntjac	1	9	2023-03-06 06:58:57
M18	Reeve's Muntjac	1	10	2023-03-06 07:00:44
N20	Reeve's Muntjac	1	17	2023-03-06 09:40:43
N20	Reeve's Muntjac	1	24	2023-03-06 11:19:07
M19	Reeve's Muntjac	1	16	2023-03-06 18:34:35
N20	Reeve's Muntjac	1	14	2023-03-06 22:06:12
Q13	Reeve's Muntjac	1	31	2023-03-07 17:48:38
R11	Reeve's Muntjac	2	19	2023-03-07 18:53:43
M20	Reeve's Muntjac	1	16	2023-03-07 21:51:19
M20	Reeve's Muntjac	1	14	2023-03-07 23:50:37
S12	Reeve's Muntjac	1	12	2023-03-08 03:26:58
O16	Reeve's Muntjac	1	14	2023-03-08 05:37:32
K20	Reeve's Muntjac	1	15	2023-03-08 07:15:14
O16	Reeve's Muntjac	1	17	2023-03-08 08:25:23
Q13	Reeve's Muntjac	1	21	2023-03-08 13:24:50
K20	Reeve's Muntjac	1	15	2023-03-09 06:30:05
Q13	Reeve's Muntjac	1	33	2023-03-09 17:19:28
O16	Reeve's Muntjac	1	16	2023-03-10 03:38:32
M18	Reeve's Muntjac	2	12	2023-03-10 06:10:02
M19	Reeve's Muntjac	1	13	2023-03-11 02:32:07
M18	Reeve's Muntjac	1	12	2023-03-11 20:01:47
T15	Reeve's Muntjac	1	18	2023-03-12 09:10:18
T14	Reeve's Muntjac	1	14	2023-03-12 20:05:29
M18	Reeve's Muntjac	1	4	2023-03-13 06:00:46
P18	Reeve's Muntjac	1	2	2023-03-13 07:01:04
Q13	Reeve's Muntjac	1	23	2023-03-13 18:58:10
O16	Reeve's Muntjac	1	13	2023-03-14 08:50:23
K20	Reeve's Muntjac	1	22	2023-03-14 17:56:38
N22	Reeve's Muntjac	2	15	2023-03-14 18:48:10
M18	Reeve's Muntjac	1	12	2023-03-15 00:52:47
M20	Reeve's Muntjac	1	1	2023-03-16 17:32:12
O16	Reeve's Muntjac	1	6	2023-03-18 18:24:21
M18	Reeve's Muntjac	1	5	2023-03-19 01:15:12
K20	Reeve's Muntjac	1	7	2023-03-19 08:33:06
O16	Reeve's Muntjac	1	12	2023-03-19 09:45:23
O16	Reeve's Muntjac	1	13	2023-03-19 11:19:23
Q16	Reeve's Muntjac	1	7	2023-03-19 13:28:27
Q13	Reeve's Muntjac	1	6	2023-03-19 15:58:53
O16	Reeve's Muntjac	1	8	2023-03-19 17:33:23
K20	Reeve's Muntjac	1	9	2023-03-19 18:09:51
M20	Reeve's Muntjac	3	6	2023-03-19 19:19:25
O16	Reeve's Muntjac	1	6	2023-03-20 05:35:32
K20	Reeve's Muntjac	1	7	2023-03-20 07:32:06
T15	Reeve's Muntjac	1	23	2023-03-20 10:11:11
M12	Reeve's Muntjac	1	22	2023-03-20 15:40:12
P17	Reeve's Muntjac	2	18	2023-03-20 17:04:55
O16	Reeve's Muntjac	1	9	2023-03-21 04:42:31
R11	Reeve's Muntjac	1	9	2023-03-21 04:52:53
M20	Reeve's Muntjac	1	8	2023-03-21 07:04:26
S14	Reeve's Muntjac	1	15	2023-03-21 17:08:41
M20	Reeve's Muntjac	2	10	2023-03-21 18:57:34
M18	Reeve's Muntjac	1	9	2023-03-22 04:29:23
N12	Reeve's Muntjac	1	8	2023-03-22 06:26:29
O16	Reeve's Muntjac	1	10	2023-03-22 07:05:04
O16	Reeve's Muntjac	2	12	2023-03-22 18:01:42
K20	Reeve's Muntjac	1	10	2023-03-23 06:32:29
O16	Reeve's Muntjac	1	3	2023-03-24 02:39:42
Q13	Reeve's Muntjac	1	5	2023-03-24 03:28:48
P16	Reeve's Muntjac	1	10	2023-03-24 12:54:43
M19	Reeve's Muntjac	1	8	2023-03-25 02:55:01
L24	Reeve's Muntjac	1	3.89	2023-03-25 18:51:14
L24	Reeve's Muntjac	1	2.78	2023-03-25 19:16:22
Q13	Reeve's Muntjac	1	10	2023-03-25 21:55:14
R09	Reeve's Muntjac	1	5	2023-03-26 16:04:48
R11	Reeve's Muntjac	1	7	2023-03-26 16:16:36
L24	Reeve's Muntjac	1	2.78	2023-03-26 19:10:30
K20	Reeve's Muntjac	1	9	2023-03-27 00:01:11
O16	Reeve's Muntjac	1	21	2023-03-27 12:03:04
X01	Reeve's Muntjac	1	25	2023-03-27 13:34:53
K20	Reeve's Muntjac	1	12	2023-03-27 21:19:22
M19	Reeve's Muntjac	1	13	2023-03-28 19:28:38
P17	Reeve's Muntjac	9	18	2023-03-29 06:11:56
M18	Reeve's Muntjac	1	8	2023-03-29 07:55:05
N17	Reeve's Muntjac	1	12	2023-03-29 09:03:42
L24	Reeve's Muntjac	1	18.89	2023-03-29 12:42:40
Q13	Reeve's Muntjac	2	18	2023-03-29 13:32:30
O16	Reeve's Muntjac	1	13	2023-03-29 18:18:18
R11	Reeve's Muntjac	1	18	2023-03-29 18:43:56
K20	Reeve's Muntjac	1	14	2023-03-29 20:54:02
M18	Reeve's Muntjac	1	9	2023-03-29 22:53:26
K20	Reeve's Muntjac	1	11	2023-03-30 02:25:33
K20	Reeve's Muntjac	2	11	2023-03-30 03:04:58
Q13	Reeve's Muntjac	1	13	2023-03-30 12:43:01
K20	Reeve's Muntjac	1	15	2023-03-30 19:45:17
K20	Reeve's Muntjac	1	12	2023-03-31 04:04:51
X01	Reeve's Muntjac	1	10	2023-04-01 06:10:40
R15	Reeve's Muntjac	1	13	2023-04-01 08:26:03
L21	Reeve's Muntjac	1	20.5	2023-04-01 12:38:07
N17	Reeve's Muntjac	1	12	2023-04-01 21:37:42
M20	Reeve's Muntjac	1	16	2023-04-02 05:59:04
O16	Reeve's Muntjac	1	13	2023-04-02 06:28:02
P16	Reeve's Muntjac	1	13	2023-04-02 07:47:34
M11	Reeve's Muntjac	1	16	2023-04-02 10:20:55
R15	Reeve's Muntjac	1	14	2023-04-02 16:57:28
O16	Reeve's Muntjac	1	12	2023-04-02 17:38:02
L12	Reeve's Muntjac	1	14	2023-04-03 06:07:15
X01	Reeve's Muntjac	2	13	2023-04-03 06:46:38
T14	Reeve's Muntjac	1	12	2023-04-04 07:16:55
S14	Reeve's Muntjac	1	11	2023-04-04 14:48:28
K20	Reeve's Muntjac	1	10	2023-04-04 20:58:48
M20	Reeve's Muntjac	1	7	2023-04-04 22:27:37
R09	Reeve's Muntjac	1	11	2023-04-05 03:37:30
X01	Reeve's Muntjac	1	8	2023-04-05 07:55:37
M12	Reeve's Muntjac	1	23	2023-04-05 10:04:48
Q13	Reeve's Muntjac	1	19	2023-04-05 15:03:42
M19	Reeve's Muntjac	1	11	2023-04-05 18:34:36
K20	Reeve's Muntjac	1	11	2023-04-05 22:42:34
O16	Reeve's Muntjac	1	6	2023-04-06 06:25:23
O16	Reeve's Muntjac	1	11	2023-04-06 18:46:23
N12	Reeve's Muntjac	1	10	2023-04-07 09:21:50
Q13	Reeve's Muntjac	1	10	2023-04-08 00:59:09
O16	Reeve's Muntjac	1	9	2023-04-08 03:27:21
K20	Reeve's Muntjac	1	11	2023-04-08 06:56:27
O16	Reeve's Muntjac	1	18	2023-04-08 15:08:01
X01	Reeve's Muntjac	1	15	2023-04-08 18:31:28
K20	Reeve's Muntjac	1	15	2023-04-08 19:29:35
X06	Reeve's Muntjac	1	11	2023-04-09 07:14:29
K20	Reeve's Muntjac	1	21	2023-04-09 11:35:45
R11	Reeve's Muntjac	1	15	2023-04-09 17:09:35
N12	Reeve's Muntjac	1	13	2023-04-10 08:49:19
R15	Reeve's Muntjac	1	21	2023-04-10 18:49:21
M11	Reeve's Muntjac	1	11	2023-04-11 10:31:37
Q16	Reeve's Muntjac	1	18	2023-04-11 19:04:49
K20	Reeve's Muntjac	1	15	2023-04-11 23:21:11
X01	Reeve's Muntjac	1	21	2023-04-12 18:23:33
K20	Reeve's Muntjac	1	19	2023-04-12 19:17:38
Q18	Reeve's Muntjac	1	14	2023-04-13 06:54:16
M20	Reeve's Muntjac	1	15	2023-04-13 07:10:43
M20	Reeve's Muntjac	1	15	2023-04-13 08:47:30
N17	Reeve's Muntjac	1	17	2023-04-13 11:14:58
O16	Reeve's Muntjac	1	18	2023-04-14 16:42:21
M19	Reeve's Muntjac	1	17	2023-04-14 18:43:49
X06	Reeve's Muntjac	1	13	2023-04-15 07:20:18
O16	Reeve's Muntjac	1	15	2023-04-15 07:49:41
K20	Reeve's Muntjac	1	20	2023-04-15 19:37:25
Q18	Reeve's Muntjac	1	16	2023-04-15 23:21:15
X06	Reeve's Muntjac	2	15	2023-04-16 06:17:05
N17	Reeve's Muntjac	1	16	2023-04-16 07:54:11
O16	Reeve's Muntjac	1	19	2023-04-16 18:28:23
M20	Reeve's Muntjac	1	20	2023-04-16 18:52:33
R11	Reeve's Muntjac	1	23	2023-04-17 00:47:49
M18	Reeve's Muntjac	1	15	2023-04-18 06:49:20
R09	Reeve's Muntjac	1	14	2023-04-18 15:22:20
K20	Reeve's Muntjac	1	22	2023-04-18 18:51:43
K20	Reeve's Muntjac	1	19	2023-04-19 00:02:32
X06	Reeve's Muntjac	1	16	2023-04-19 06:06:06
N12	Reeve's Muntjac	1	25	2023-04-19 11:58:42
O16	Reeve's Muntjac	1	28	2023-04-19 12:03:02
X01	Reeve's Muntjac	1	24	2023-04-19 18:04:55
R09	Reeve's Muntjac	1	18	2023-04-20 05:13:25
L12	Reeve's Muntjac	1	18	2023-04-20 07:30:10
M11	Reeve's Muntjac	1	18	2023-04-20 14:21:20
N12	Reeve's Muntjac	1	19	2023-04-20 20:10:20
K20	Reeve's Muntjac	1	19	2023-04-20 23:03:29
X01	Reeve's Muntjac	1	13	2023-04-21 11:19:53
X01	Reeve's Muntjac	1	10	2023-04-21 20:37:21
T15	Reeve's Muntjac	1	16	2023-04-22 09:50:19
O18	Reeve's Muntjac	1	2	2023-04-22 17:34:01
O16	Reeve's Muntjac	1	6	2023-04-24 18:07:03
Q13	Reeve's Muntjac	2	7	2023-04-24 22:22:38
M23	Reeve's Muntjac	1	12	2023-04-25
M20	Reeve's Muntjac	1	8	2023-04-25 08:16:36
L12	Reeve's Muntjac	1	13	2023-04-25 19:33:29
X04	Reeve's Muntjac	1	17	2023-04-25 20:04:17
L12	Reeve's Muntjac	1	11	2023-04-26 00:41:29
X04	Reeve's Muntjac	1	15	2023-04-26 05:52:10
L12	Reeve's Muntjac	1	12	2023-04-26 07:45:39
Q13	Reeve's Muntjac	1	9	2023-04-26 08:28:55
S12	Reeve's Muntjac	1	10	2023-04-27 05:45:06
M20	Reeve's Muntjac	1	10	2023-04-27 06:05:28
M20	Reeve's Muntjac	2	20	2023-04-27 08:56:07
Q18	Reeve's Muntjac	1	23	2023-04-27 13:28:18
M21	Reeve's Muntjac	1	16	2023-04-27 18:59:24
S12	Reeve's Muntjac	1	13	2023-04-28 05:49:22
S12	Reeve's Muntjac	1	14	2023-04-28 07:51:03
Q13	Reeve's Muntjac	1	12	2023-04-28 08:46:46
X04	Reeve's Muntjac	1	20	2023-04-28 12:27:54
R11	Reeve's Muntjac	1	8	2023-04-28 14:22:47
L12	Reeve's Muntjac	1	7	2023-04-29 06:04:29
Q13	Reeve's Muntjac	1	7	2023-04-29 11:02:02
M20	Reeve's Muntjac	1	14	2023-04-29 19:51:12
X01	Reeve's Muntjac	1	11	2023-04-30 06:49:45
X06	Reeve's Muntjac	1	14	2023-04-30 07:44:55
X04	Reeve's Muntjac	1	12	2023-04-30 09:00:25
Q13	Reeve's Muntjac	1	9	2023-04-30 09:50:33
S12	Reeve's Muntjac	1	26	2023-04-30 13:04:13
O20	Reeve's Muntjac	1	20	2023-04-30 17:11:46
M20	Reeve's Muntjac	1	16	2023-04-30 18:54:28
M20	Reeve's Muntjac	1	16	2023-04-30 19:26:41
N12	Reeve's Muntjac	1	16	2023-05-01 09:47:27
Q18	Reeve's Muntjac	1	29	2023-05-01 10:55:09
X06	Reeve's Muntjac	1	14	2023-05-02 05:29:36
L12	Reeve's Muntjac	1	16	2023-05-02 08:05:00
Q16	Reeve's Muntjac	1	18	2023-05-02 10:02:14
S13	Reeve's Muntjac	1	13	2023-05-02 15:26:17
X01	Reeve's Muntjac	1	20	2023-05-02 18:07:52
X04	Reeve's Muntjac	1	11	2023-05-02 19:22:59
M20	Reeve's Muntjac	1	15	2023-05-03 06:58:12
M20	Reeve's Muntjac	1	15	2023-05-03 07:04:26
M20	Reeve's Muntjac	1	15	2023-05-03 18:12:21
R09	Reeve's Muntjac	2	16	2023-05-04 03:47:35
O16	Reeve's Muntjac	1	17	2023-05-04 08:10:01
X04	Reeve's Muntjac	1	16	2023-05-04 10:13:10
L20	Reeve's Muntjac	2	17	2023-05-04 18:43:13
M20	Reeve's Muntjac	1	14	2023-05-05 05:15:16
N12	Reeve's Muntjac	1	17	2023-05-05 12:41:34
R11	Reeve's Muntjac	1	11	2023-05-06 11:07:50
P16	Reeve's Muntjac	1	12	2023-05-06 12:38:20
Q13	Reeve's Muntjac	2	12	2023-05-06 13:18:04
X06	Reeve's Muntjac	1	11	2023-05-06 17:17:07
X06	Reeve's Muntjac	1	15	2023-05-07 16:07:53
M18	Reeve's Muntjac	1	12	2023-05-07 18:01:14
Q13	Reeve's Muntjac	1	12	2023-05-08 01:48:08
R11	Reeve's Muntjac	1	11	2023-05-10 10:17:14
X06	Reeve's Muntjac	1	13	2023-05-10 16:19:07
K20	Reeve's Muntjac	1	11	2023-05-11 06:06:00
X04	Reeve's Muntjac	1	21	2023-05-11 08:56:19
R09	Reeve's Muntjac	1	12	2023-05-11 16:37:57
R11	Reeve's Muntjac	1	15	2023-05-11 17:02:54
S10	Reeve's Muntjac	1	22	2023-05-12 00:26:14
O18	Reeve's Muntjac	1	11	2023-05-12 06:55:56
S12	Reeve's Muntjac	1	15	2023-05-12 08:52:42
O18	Reeve's Muntjac	1	13	2023-05-12 09:27:01
N17	Reeve's Muntjac	1	31	2023-05-12 10:42:05
X06	Reeve's Muntjac	1	24	2023-05-12 11:22:59
O18	Reeve's Muntjac	1	17	2023-05-12 18:13:36
S12	Reeve's Muntjac	1	13	2023-05-13 06:42:36
M18	Reeve's Muntjac	1	22	2023-05-13 13:21:46
S13	Reeve's Muntjac	1	21	2023-05-13 15:57:52
X04	Reeve's Muntjac	1	9	2023-05-15 05:15:34
X06	Reeve's Muntjac	1	21	2023-05-15 07:03:05
X04	Reeve's Muntjac	3	12	2023-05-15 07:36:51
O18	Reeve's Muntjac	1	16	2023-05-15 08:17:34
L12	Reeve's Muntjac	1	25	2023-05-15 16:47:07
O18	Reeve's Muntjac	1	20	2023-05-15 18:57:16
X04	Reeve's Muntjac	1	16	2023-05-15 19:02:21
Q16	Reeve's Muntjac	1	16	2023-05-16 06:08:10
K20	Reeve's Muntjac	1	20	2023-05-16 07:38:00
S10	Reeve's Muntjac	1	18	2023-05-16 08:47:14
N12	Reeve's Muntjac	1	22	2023-05-16 12:12:30
L12	Reeve's Muntjac	1	19	2023-05-16 15:41:12
M11	Reeve's Muntjac	1	21	2023-05-16 22:53:07
X06	Reeve's Muntjac	1	16	2023-05-17 00:18:55
X01	Reeve's Muntjac	2	17	2023-05-17 06:38:20
X01	Reeve's Muntjac	1	22	2023-05-17 09:12:18
Q16	Reeve's Muntjac	1	22	2023-05-17 10:19:53
N13	Reeve's Muntjac	1	19	2023-05-18 05:01:10
R17	Reeve's Muntjac	1	20	2023-05-18 08:08:40
L12	Reeve's Muntjac	1	21	2023-05-18 08:46:00
L12	Reeve's Muntjac	1	22	2023-05-18 12:08:28
O19	Reeve's Muntjac	1	24	2023-05-18 14:20:59
L12	Reeve's Muntjac	1	24	2023-05-18 15:37:41
N19	Reeve's Muntjac	1	20	2023-05-18 18:09:29
X04	Reeve's Muntjac	1	18	2023-05-19 10:08:12
L12	Reeve's Muntjac	1	23	2023-05-19 13:37:28
X04	Reeve's Muntjac	1	18	2023-05-19 16:37:41
X06	Reeve's Muntjac	1	18	2023-05-20 06:37:58
M24	Reeve's Muntjac	1	27	2023-05-20 11:17:42
P16	Reeve's Muntjac	1	24	2023-05-20 16:44:49
X01	Reeve's Muntjac	1	13	2023-05-21 14:13:48
R11	Reeve's Muntjac	1	16	2023-05-22 04:18:51
X01	Reeve's Muntjac	2	13	2023-05-22 08:39:02
X01	Reeve's Muntjac	1	14	2023-05-22 09:01:03
X01	Reeve's Muntjac	1	20	2023-05-22 14:28:52
X01	Reeve's Muntjac	1	11	2023-05-23 05:08:17
S12	Reeve's Muntjac	1	10	2023-05-23 05:54:17
L12	Reeve's Muntjac	1	13	2023-05-23 06:40:28
N12	Reeve's Muntjac	1	12	2023-05-23 08:30:25
M11	Reeve's Muntjac	1	20	2023-05-23 11:46:10
X04	Reeve's Muntjac	1	23	2023-05-23 18:02:08
X01	Reeve's Muntjac	1	12	2023-05-24 07:53:33
X01	Reeve's Muntjac	1	18	2023-05-24 18:03:34
X04	Reeve's Muntjac	2	20	2023-05-24 19:22:53
L21	Reeve's Muntjac	1	15	2023-05-24 20:14:10
K20	Reeve's Muntjac	1	16	2023-05-25 06:03:00
X04	Reeve's Muntjac	1	21	2023-05-25 08:30:25
Q16	Reeve's Muntjac	1	20	2023-05-25 11:38:25
L21	Reeve's Muntjac	1	15	2023-05-27 05:24:57
M18	Reeve's Muntjac	2	18	2023-05-27 10:14:16
S15	Reeve's Muntjac	2	17	2023-05-27 10:50:31
L21	Reeve's Muntjac	2	15.56	2023-05-28 19:09:38
X06	Reeve's Muntjac	1	17	2023-05-29 09:42:17
M21	Reeve's Muntjac	1	17	2023-05-29 10:51:50
S12	Reeve's Muntjac	1	18	2023-05-29 11:20:23
X01	Reeve's Muntjac	1	19	2023-05-29 14:20:57
X03	Reeve's Muntjac	1	17	2023-05-30 04:44:37
K20	Reeve's Muntjac	1	18	2023-05-30 05:12:00
X06	Reeve's Muntjac	1	19	2023-05-30 07:15:19
X01	Reeve's Muntjac	1	23	2023-05-30 16:37:48
M16	Reeve's Muntjac	1	18	2023-05-31 05:53:10
X06	Reeve's Muntjac	1	21	2023-05-31 08:40:23
N12	Reeve's Muntjac	1	18	2023-05-31 09:01:34
X01	Reeve's Muntjac	1	18	2023-06-01 05:34:01
T13	Reeve's Muntjac	1	17	2023-06-01 06:02:56
S13	Reeve's Muntjac	1	21	2023-06-01 10:51:49
X04	Reeve's Muntjac	3	21	2023-06-01 19:57:24
M18	Reeve's Muntjac	1	17	2023-06-02 06:24:20
R12	Reeve's Muntjac	1	19	2023-06-02 07:57:10
X04	Reeve's Muntjac	1	16	2023-06-02 16:27:45
L12	Reeve's Muntjac	1	23	2023-06-02 18:41:41
X01	Reeve's Muntjac	1	14	2023-06-03 06:15:49
L22	Reeve's Muntjac	2	15.5556	2023-06-03 09:51:32
X01	Reeve's Muntjac	1	17	2023-06-03 11:34:16
S12	Reeve's Muntjac	1	14	2023-06-03 19:43:37
L12	Reeve's Muntjac	1	11	2023-06-04 07:14:41
L21七里沟	Reeve's Muntjac	1	11.6667	2023-06-04 16:34:21
R12	Reeve's Muntjac	1	17	2023-06-05 10:16:03
X01	Reeve's Muntjac	1	21	2023-06-05 11:57:33
L22	Reeve's Muntjac	1	16.6667	2023-06-05 12:11:31
X05	Reeve's Muntjac	1	20	2023-06-05 13:42:12
X01	Reeve's Muntjac	1	19	2023-06-05 18:52:38
L22	Reeve's Muntjac	1	15	2023-06-06 06:56:33
S15	Reeve's Muntjac	2	16	2023-06-06 09:29:56
L22	Reeve's Muntjac	1	18.8889	2023-06-06 10:50:11
Q13	Reeve's Muntjac	1	16	2023-06-06 12:39:28
X01	Reeve's Muntjac	1	24	2023-06-06 18:01:48
X04	Reeve's Muntjac	1	22	2023-06-06 19:03:12
X05	Reeve's Muntjac	1	17	2023-06-07 03:27:38
L22	Reeve's Muntjac	1	17.7778	2023-06-07 04:34:42
X04	Reeve's Muntjac	1	18	2023-06-07 05:14:10
K20	Reeve's Muntjac	1	21	2023-06-07 08:13:00
X05	Reeve's Muntjac	1	24	2023-06-07 10:50:22
X04	Reeve's Muntjac	1	25	2023-06-07 11:14:01
M16	Reeve's Muntjac	1	20	2023-06-07 12:34:23
Q13	Reeve's Muntjac	1	18	2023-06-07 13:12:29
R12	Reeve's Muntjac	1	22	2023-06-07 16:25:31
L22	Reeve's Muntjac	1	25	2023-06-08 13:23:24
Q13	Reeve's Muntjac	1	21	2023-06-08 14:03:58
O20	Reeve's Muntjac	1	26	2023-06-08 14:56:37
O20	Reeve's Muntjac	1	26	2023-06-08 15:18:29
L22	Reeve's Muntjac	1	23.8889	2023-06-08 18:21:52
O20	Reeve's Muntjac	1	21	2023-06-08 18:57:16
L22	Reeve's Muntjac	1	22.7778	2023-06-08 19:21:44
L22	Reeve's Muntjac	1	20	2023-06-09 01:25:46
R12	Reeve's Muntjac	1	19	2023-06-09 05:09:03
T13	Reeve's Muntjac	1	18	2023-06-09 07:07:53
O20	Reeve's Muntjac	1	20	2023-06-09 07:52:39
X07	Reeve's Muntjac	1	21	2023-06-09 09:14:13
X04	Reeve's Muntjac	2	28	2023-06-09 12:30:57
X06A	Reeve's Muntjac	1	26	2023-06-09 14:35:14
P17	Reeve's Muntjac	1	24	2023-06-09 15:06:20
X06A	Reeve's Muntjac	1	26	2023-06-10 00:38:10
X06A	Reeve's Muntjac	1	26	2023-06-10 09:32:38
X04	Reeve's Muntjac	1	29	2023-06-10 15:33:26
X05	Reeve's Muntjac	1	25	2023-06-10 18:50:15
L20	Reeve's Muntjac	1	26	2023-06-10 19:00:00
X05	Reeve's Muntjac	1	19	2023-06-11 04:50:21
K20	Reeve's Muntjac	1	22	2023-06-11 05:59:00
L21七里沟	Reeve's Muntjac	1	20	2023-06-11 07:15:39
O20	Reeve's Muntjac	1	20	2023-06-11 13:02:59
O20	Reeve's Muntjac	1	16	2023-06-11 19:08:53
X04	Reeve's Muntjac	2	22	2023-06-12 09:23:24
R12	Reeve's Muntjac	1	21	2023-06-12 10:23:19
X04	Reeve's Muntjac	1	22	2023-06-12 10:57:26
O20	Reeve's Muntjac	1	15	2023-06-13 03:00:29
M18	Reeve's Muntjac	1	16	2023-06-13 09:45:16
Q17	Reeve's Muntjac	1	23	2023-06-13 10:12:08
L22	Reeve's Muntjac	2	20.5556	2023-06-13 13:30:24
X05	Reeve's Muntjac	1	17	2023-06-14 05:58:57
O19	Reeve's Muntjac	1	16	2023-06-14 07:41:41
M11	Reeve's Muntjac	1	21	2023-06-14 10:10:43
R12	Reeve's Muntjac	2	24	2023-06-14 10:48:57
X07	Reeve's Muntjac	1	20	2023-06-14 18:53:31
X06A	Reeve's Muntjac	1	24	2023-06-14 19:36:33
S13	Reeve's Muntjac	1	24	2023-06-15 13:38:23
K20	Reeve's Muntjac	1	24	2023-06-15 19:20:00
M11	Reeve's Muntjac	1	26	2023-06-15 20:32:50
X05	Reeve's Muntjac	1	18	2023-06-16 11:24:08
X06A	Reeve's Muntjac	1	17	2023-06-17 18:29:39
S12	Reeve's Muntjac	1	19	2023-06-18 12:06:02
K20	Reeve's Muntjac	1	18	2023-06-19 05:34:00
R15	Reeve's Muntjac	1	18	2023-06-19 07:28:59
R15	Reeve's Muntjac	1	22	2023-06-19 15:07:15
Q13	Reeve's Muntjac	1	21	2023-06-19 16:05:11
N22	Reeve's Muntjac	1	15	2023-06-20 06:07:32
X04	Reeve's Muntjac	1	25	2023-06-20 09:11:46
R12	Reeve's Muntjac	1	21	2023-06-20 10:13:34
X06	Reeve's Muntjac	1	25	2023-06-20 17:35:25
M11	Reeve's Muntjac	1	27	2023-06-20 18:51:36
X06	Reeve's Muntjac	1	20	2023-06-21 07:00:11
X04	Reeve's Muntjac	1	24	2023-06-22 09:14:21
X04	Reeve's Muntjac	1	27	2023-06-22 17:11:21
L12	Reeve's Muntjac	1	25	2023-06-22 17:11:39
K20	Reeve's Muntjac	1	20	2023-06-23 05:34:00
X05	Reeve's Muntjac	1	26	2023-06-23 08:35:43
N12	Reeve's Muntjac	1	22	2023-06-23 10:29:47
X04	Reeve's Muntjac	1	27	2023-06-23 13:56:07
X04	Reeve's Muntjac	1	23	2023-06-23 19:02:38
N19	Reeve's Muntjac	2	17	2023-06-24 07:25:09
S16	Reeve's Muntjac	2	19	2023-06-24 08:46:59
L12	Reeve's Muntjac	1	27	2023-06-24 13:48:07
Q13	Reeve's Muntjac	2	21	2023-06-24 14:00:00
M11	Reeve's Muntjac	1	28	2023-06-24 20:35:43
M11	Reeve's Muntjac	1	26	2023-06-25 04:02:10
X06A	Reeve's Muntjac	1	21	2023-06-25 07:21:45
R12	Reeve's Muntjac	1	26	2023-06-25 10:45:36
X06	Reeve's Muntjac	1	27	2023-06-25 10:56:58
X06A	Reeve's Muntjac	1	26	2023-06-25 11:10:29
X05	Reeve's Muntjac	1	27	2023-06-25 11:28:28
X06	Reeve's Muntjac	1	27	2023-06-25 11:42:40
S15	Reeve's Muntjac	2	25	2023-06-25 12:21:37
L12	Reeve's Muntjac	1	26	2023-06-25 14:39:00
X04	Reeve's Muntjac	1	26	2023-06-25 17:20:38
X06A	Reeve's Muntjac	1	24	2023-06-25 18:07:21
X06A	Reeve's Muntjac	1	23	2023-06-25 19:48:24
X04	Reeve's Muntjac	1	21	2023-06-26 07:28:39
N12	Reeve's Muntjac	2	24	2023-06-26 12:12:27
X04	Reeve's Muntjac	1	25	2023-06-26 18:07:42
K20	Reeve's Muntjac	1	21	2023-06-27 07:39:00
X04	Reeve's Muntjac	1	25	2023-06-27 19:50:02
M11	Reeve's Muntjac	1	26	2023-06-28 00:43:56
Q16	Reeve's Muntjac	1	24	2023-06-28 11:05:42
M18	Reeve's Muntjac	1	21	2023-06-28 11:51:00
L24	Reeve's Muntjac	1	15.5556	2023-06-29 20:13:37
L21七里沟	Reeve's Muntjac	1	16.6667	2023-06-29 21:59:20
N13	Reeve's Muntjac	1	18	2023-06-30 05:22:41
N12	Reeve's Muntjac	1	18	2023-06-30 07:44:16
N12	Reeve's Muntjac	1	18	2023-06-30 08:03:06
O18	Reeve's Muntjac	1	22	2023-06-30 11:34:17
X04	Reeve's Muntjac	1	27	2023-06-30 14:19:48
M18	Reeve's Muntjac	1	24	2023-06-30 15:40:00
X06	Reeve's Muntjac	1	26	2023-06-30 17:47:17
N18	Reeve's Muntjac	2	18	2023-07-01 06:16:20
S15	Reeve's Muntjac	1	18	2023-07-01 08:11:16
R12	Reeve's Muntjac	1	22	2023-07-01 09:41:44
M18	Reeve's Muntjac	1	20	2023-07-01 13:34:00
X06	Reeve's Muntjac	1	24	2023-07-01 18:03:42
M11	Reeve's Muntjac	1	21	2023-07-03 08:03:00
M18	Reeve's Muntjac	1	18	2023-07-04 03:54:00
M18	Reeve's Muntjac	1	19	2023-07-04 14:47:00
R12	Reeve's Muntjac	1	21	2023-07-04 19:26:38
M21	Reeve's Muntjac	1	20	2023-07-05 05:10:21
M12	Reeve's Muntjac	1	22	2023-07-05 10:54:41
S16	Reeve's Muntjac	1	22	2023-07-05 11:44:32
M12	Reeve's Muntjac	1	27	2023-07-05 12:04:14
X06	Reeve's Muntjac	1	28	2023-07-05 13:38:14
X04	Reeve's Muntjac	1	31	2023-07-05 15:00:46
N18	Reeve's Muntjac	1	21	2023-07-05 18:58:20
L24	Reeve's Muntjac	1	21.6667	2023-07-05 19:01:39
M24	Reeve's Muntjac	1	21	2023-07-05 20:36:04
M24	Reeve's Muntjac	1	20	2023-07-05 22:54:54
M24	Reeve's Muntjac	1	22	2023-07-06 00:45:02
L24	Reeve's Muntjac	1	20	2023-07-06 04:56:08
X05	Reeve's Muntjac	1	19	2023-07-06 05:40:45
O19	Reeve's Muntjac	1	23	2023-07-06 11:43:46
X06	Reeve's Muntjac	1	21	2023-07-06 16:28:22
R15	Reeve's Muntjac	1	28	2023-07-07 12:05:12
Q16	Reeve's Muntjac	1	27	2023-07-07 13:19:23
M18	Reeve's Muntjac	1	23	2023-07-07 14:34:38
X04	Reeve's Muntjac	1	31	2023-07-07 14:59:50
S16	Reeve's Muntjac	1	20	2023-07-08 07:12:39
N13	Reeve's Muntjac	1	27	2023-07-08 10:36:37
M18	Reeve's Muntjac	1	25	2023-07-08 14:06:00
X06	Reeve's Muntjac	1	24	2023-07-09 00:26:17
O18	Reeve's Muntjac	1	20	2023-07-09 05:10:24
X04	Reeve's Muntjac	2	23	2023-07-09 06:16:39
Q16	Reeve's Muntjac	1	29	2023-07-09 12:42:20
M18	Reeve's Muntjac	1	26	2023-07-09 16:42:12
M18	Reeve's Muntjac	1	26	2023-07-09 16:57:00
N18	Reeve's Muntjac	1	29	2023-07-10 19:25:30
S13	Reeve's Muntjac	1	25	2023-07-11 11:14:06
X04	Reeve's Muntjac	1	28	2023-07-11 13:49:25
O19	Reeve's Muntjac	1	25	2023-07-12 13:33:35
X04	Reeve's Muntjac	1	26	2023-07-13 11:54:03
X06	Reeve's Muntjac	1	23	2023-07-13 18:01:24
M18	Reeve's Muntjac	1	22	2023-07-14 11:33:00
R12	Reeve's Muntjac	1	22	2023-07-14 19:58:49
M12	Reeve's Muntjac	1	23	2023-07-15 09:43:53
M12	Reeve's Muntjac	1	26	2023-07-15 12:17:31
X04	Reeve's Muntjac	1	27	2023-07-15 13:49:59
M18	Reeve's Muntjac	1	24	2023-07-15 17:23:00
M18	Reeve's Muntjac	1	23	2023-07-15 18:06:00
M18	Reeve's Muntjac	1	24	2023-07-15 18:06:12
X05	Reeve's Muntjac	1	20	2023-07-16 06:00:27
X06	Reeve's Muntjac	1	22	2023-07-16 07:47:14
R15	Reeve's Muntjac	2	27	2023-07-16 10:16:38
N12	Reeve's Muntjac	1	23	2023-07-16 10:26:30
N18	Reeve's Muntjac	2	20	2023-07-17 09:24:51
M12	Reeve's Muntjac	1	26	2023-07-17 14:24:12
M11	Reeve's Muntjac	1	24	2023-07-18 19:41:39
N19	Reeve's Muntjac	2	19	2023-07-19 06:03:15
X06	Reeve's Muntjac	1	24	2023-07-19 11:32:47
N18	Reeve's Muntjac	1	19	2023-07-20 08:16:11
Q16	Reeve's Muntjac	1	25	2023-07-20 12:29:12
P16	Reeve's Muntjac	1	23	2023-07-20 16:54:46
M18	Reeve's Muntjac	1	20	2023-07-21 01:15:00
L20	Reeve's Muntjac	1	21	2023-07-21 09:32:00
M21	Reeve's Muntjac	1	20	2023-07-22 06:11:41
N12	Reeve's Muntjac	1	21	2023-07-22 06:23:35
N12	Reeve's Muntjac	3	25	2023-07-22 11:11:56
S12	Reeve's Muntjac	1	22	2023-07-23 06:00:37
M18	Reeve's Muntjac	1	20	2023-07-23 06:05:00
R12	Reeve's Muntjac	1	26	2023-07-23 13:07:14
M24	Reeve's Muntjac	1	27	2023-07-23 14:28:57
X04	Reeve's Muntjac	1	23	2023-07-24 06:27:06
M18	Reeve's Muntjac	1	21	2023-07-24 09:28:00
N18	Reeve's Muntjac	1	23	2023-07-24 19:55:20
P16	Reeve's Muntjac	2	24	2023-07-25 12:40:58
X05	Reeve's Muntjac	1	24	2023-07-26 10:18:01
T13	Reeve's Muntjac	1	22	2023-07-26 19:41:07
L20	Reeve's Muntjac	1	21	2023-07-27 07:14:00
T13	Reeve's Muntjac	1	23	2023-07-27 19:42:45
X05	Reeve's Muntjac	2	22	2023-07-28 06:47:12
X05	Reeve's Muntjac	1	22	2023-07-28 07:21:43
M18	Reeve's Muntjac	1	20	2023-07-28 07:40:12
M18	Reeve's Muntjac	1	19	2023-07-29 02:03:00
T13	Reeve's Muntjac	1	23	2023-07-29 14:06:57
N12	Reeve's Muntjac	1	22	2023-07-30 07:01:31
N18	Reeve's Muntjac	1	20	2023-07-30 07:08:17
R12	Reeve's Muntjac	1	26	2023-07-30 15:46:31
X05	Reeve's Muntjac	1	23	2023-07-31 06:01:21
X04	Reeve's Muntjac	1	26	2023-07-31 18:05:20
R12	Reeve's Muntjac	1	26	2023-07-31 18:27:40
L12	Reeve's Muntjac	1	22	2023-08-01 09:00:12
N13	Reeve's Muntjac	1	24	2023-08-01 16:37:56
N18	Reeve's Muntjac	2	21	2023-08-01 18:52:53
O19	Reeve's Muntjac	1	19	2023-08-02 07:27:36
N18	Reeve's Muntjac	1	19	2023-08-02 07:41:21
X04	Reeve's Muntjac	1	24	2023-08-03 10:30:28
R12	Reeve's Muntjac	1	25	2023-08-03 17:07:28
R11	Reeve's Muntjac	1	22	2023-08-04 05:53:27
X06	Reeve's Muntjac	1	28	2023-08-04 15:40:49
L24	Reeve's Muntjac	1	26.6667	2023-08-04 17:20:07
R11	Reeve's Muntjac	1	24	2023-08-05 05:02:39
N12	Reeve's Muntjac	2	21	2023-08-08 06:18:22
X06	Reeve's Muntjac	1	23	2023-08-08 08:49:01
M11	Reeve's Muntjac	1	26	2023-08-08 15:30:23
X04	Reeve's Muntjac	1	26	2023-08-08 17:02:30
T13	Reeve's Muntjac	1	21	2023-08-09 00:17:34
S15	Reeve's Muntjac	1	19	2023-08-10 07:05:17
Q13	Reeve's Muntjac	1	27	2023-08-10 18:54:33
N12	Reeve's Muntjac	2	20	2023-08-11 06:44:58
R15	Reeve's Muntjac	1	22	2023-08-11 09:43:04
L12	Reeve's Muntjac	1	25	2023-08-11 17:33:30
R12	Reeve's Muntjac	1	27	2023-08-13 13:46:04
T13	Reeve's Muntjac	1	22	2023-08-13 20:49:48
P16	Reeve's Muntjac	1	18	2023-08-14 07:21:01
O18	Reeve's Muntjac	1	21	2023-08-16 18:52:24
N12	Reeve's Muntjac	2	21	2023-08-17 06:37:39
R11	Reeve's Muntjac	1	22	2023-08-20 17:22:29
T13	Reeve's Muntjac	1	23	2023-08-21 12:42:29
T13	Reeve's Muntjac	1	23	2023-08-21 12:42:41
N12	Reeve's Muntjac	1	19	2023-08-22 05:53:05
N19	Reeve's Muntjac	1	17	2023-08-22 08:06:08
R11	Reeve's Muntjac	1	22	2023-08-22 09:08:31
N19	Reeve's Muntjac	1	20	2023-08-23 03:35:19
X05	Reeve's Muntjac	2	21	2023-08-23 05:54:04
X02	Reeve's Muntjac	1	20	2023-08-23 06:02:15
N18	Reeve's Muntjac	1	20	2023-08-23 06:44:30
X05	Reeve's Muntjac	1	26	2023-08-23 10:53:01
M18	Reeve's Muntjac	2	18	2023-08-24 10:30:24
M20	Reeve's Muntjac	3	22	2023-08-24 17:02:00
M20	Reeve's Muntjac	1	16	2023-08-25 20:48:45
M21	Reeve's Muntjac	1	16	2023-08-26 23:22:07
R09	Reeve's Muntjac	1	15	2023-08-28 05:49:22
T14	Reeve's Muntjac	1	21	2023-08-29 13:00:15
R11	Reeve's Muntjac	1	23	2023-08-29 17:00:22
X01	Reeve's Muntjac	1	22	2023-08-29 18:08:35
N12	Reeve's Muntjac	1	18	2023-08-30 09:24:49
Q13	Reeve's Muntjac	1	16	2023-08-30 10:13:06
Q13	Reeve's Muntjac	1	20	2023-08-30 13:48:15
Q13	Reeve's Muntjac	1	22	2023-08-30 15:08:52
M11	Reeve's Muntjac	1	19	2023-08-31 05:52:36
T15	Reeve's Muntjac	1	14	2023-08-31 07:01:22
X05	Reeve's Muntjac	2	18	2023-09-01 06:23:52
X01	Reeve's Muntjac	1	20	2023-09-02 08:43:15
R12	Reeve's Muntjac	1	20	2023-09-02 09:01:18
Q13	Reeve's Muntjac	2	23	2023-09-03 15:17:54
N19	Reeve's Muntjac	1	16	2023-09-04 01:18:26
Q16	Reeve's Muntjac	1	19	2023-09-04 05:45:00
X05	Reeve's Muntjac	2	17	2023-09-04 05:57:59
N12	Reeve's Muntjac	2	17	2023-09-04 06:09:23
T14	Reeve's Muntjac	1	19	2023-09-04 09:58:02
R11	Reeve's Muntjac	1	29	2023-09-04 13:29:59
R15	Reeve's Muntjac	1	23	2023-09-04 14:03:03
X05	Reeve's Muntjac	1	18	2023-09-05 07:18:59
R15	Reeve's Muntjac	1	19	2023-09-06 07:06:46
N19	Reeve's Muntjac	1	18	2023-09-06 09:23:27
K20	Reeve's Muntjac	1	28	2023-09-06 15:17:01
R12	Reeve's Muntjac	1	23	2023-09-07 09:32:40
N12	Reeve's Muntjac	1	23	2023-09-07 17:00:06
X05	Reeve's Muntjac	1	20	2023-09-08 03:08:58
X01	Reeve's Muntjac	1	20	2023-09-08 07:36:08
R12	Reeve's Muntjac	1	24	2023-09-09 16:00:20
R12	Reeve's Muntjac	1	23	2023-09-10 11:01:01
T14	Reeve's Muntjac	1	20	2023-09-10 19:34:24
O19	Reeve's Muntjac	1	15	2023-09-11 00:38:59
N12	Reeve's Muntjac	1	20	2023-09-11 07:56:49
L22	Reeve's Muntjac	1	17.78	2023-09-11 09:06:14
R12	Reeve's Muntjac	1	19	2023-09-12 08:05:18
L20	Reeve's Muntjac	1	16	2023-09-13 07:01:35
O19	Reeve's Muntjac	1	18	2023-09-13 11:50:09
X01	Reeve's Muntjac	1	22	2023-09-13 15:20:08
R11	Reeve's Muntjac	1	21	2023-09-13 17:35:36
R12	Reeve's Muntjac	1	18	2023-09-14 09:30:41
N12	Reeve's Muntjac	1	20	2023-09-14 18:18:36
M24	Reeve's Muntjac	1	16	2023-09-14 18:51:44
N12	Reeve's Muntjac	2	17	2023-09-15 06:59:10
N12	Reeve's Muntjac	2	19	2023-09-15 09:41:07
L22	Reeve's Muntjac	2	20	2023-09-15 13:13:59
O19	Reeve's Muntjac	1	20	2023-09-15 14:04:11
R12	Reeve's Muntjac	1	23	2023-09-15 14:25:35
N12	Reeve's Muntjac	1	17	2023-09-16 06:45:51
S09	Reeve's Muntjac	2	21	2023-09-17 06:01:49
L20	Reeve's Muntjac	2	19	2023-09-17 06:43:43
T15	Reeve's Muntjac	1	25	2023-09-17 11:56:51
N12	Reeve's Muntjac	1	23	2023-09-17 18:01:55
N19	Reeve's Muntjac	1	19	2023-09-17 18:42:17
O19	Reeve's Muntjac	1	22	2023-09-18 12:20:15
X01	Reeve's Muntjac	1	25	2023-09-18 12:54:23
R11	Reeve's Muntjac	1	25	2023-09-18 14:24:28
R12	Reeve's Muntjac	2	22	2023-09-18 18:52:22
O19	Reeve's Muntjac	1	17	2023-09-19 03:20:16
X05	Reeve's Muntjac	1	21	2023-09-19 08:10:13
R12	Reeve's Muntjac	1	21	2023-09-19 18:08:57
T13	Reeve's Muntjac	1	16	2023-09-20 18:02:03
K20	Reeve's Muntjac	2	17	2023-09-20 18:43:44
N19	Reeve's Muntjac	2	12	2023-09-21 06:06:46
R11	Reeve's Muntjac	1	15	2023-09-21 07:17:04
O19	Reeve's Muntjac	1	11	2023-09-21 08:41:07
O19	Reeve's Muntjac	1	11	2023-09-22 07:44:54
L22	Reeve's Muntjac	2	15	2023-09-22 19:29:47
T14	Reeve's Muntjac	1	12	2023-09-23 07:42:31
N19	Reeve's Muntjac	1	10	2023-09-23 18:37:35
N12	Reeve's Muntjac	1	15	2023-09-24 17:25:47
N12	Reeve's Muntjac	1	15	2023-09-26 06:32:42
M11	Reeve's Muntjac	2	17	2023-09-26 16:42:17
O19	Reeve's Muntjac	1	13	2023-09-26 18:18:13
R09	Reeve's Muntjac	2	15	2023-09-27 07:48:00
L22	Reeve's Muntjac	1	15.56	2023-09-27 12:41:36
N12	Reeve's Muntjac	2	15	2023-09-28 06:56:28
M21	Reeve's Muntjac	1	15	2023-09-28 11:04:52
R11	Reeve's Muntjac	1	16	2023-09-29 08:29:23
O19	Reeve's Muntjac	1	12	2023-09-30 04:56:28
L22	Reeve's Muntjac	1	12.78	2023-09-30 09:13:49
R15	Reeve's Muntjac	1	21	2023-09-30 14:41:33
Q13	Reeve's Muntjac	1	26	2023-09-30 17:35:16
N19	Reeve's Muntjac	1	12	2023-10-01 04:46:13
M11	Reeve's Muntjac	1	16	2023-10-01 06:51:35
R09	Reeve's Muntjac	1	13	2023-10-01 07:55:00
T15	Reeve's Muntjac	1	10	2023-10-02 08:38:59
X01	Reeve's Muntjac	1	19	2023-10-03 16:29:19
O19	Reeve's Muntjac	1	13	2023-10-03 18:41:30
N12	Reeve's Muntjac	1	1.5	2023-10-04 16:49:08
N19	Reeve's Muntjac	1	12	2023-10-05 00:25:41
R09	Reeve's Muntjac	1	13	2023-10-05 06:34:03
N12	Reeve's Muntjac	1	13	2023-10-05 19:30:27
R11	Reeve's Muntjac	1	14	2023-10-06 14:55:46
L22	Reeve's Muntjac	1	8.89	2023-10-07 09:46:08
R09	Reeve's Muntjac	2	10	2023-10-08 07:15:13
X01	Reeve's Muntjac	1	17	2023-10-08 18:12:30
O19	Reeve's Muntjac	1	11	2023-10-09 04:12:52
X05	Reeve's Muntjac	1	14	2023-10-09 07:46:42
N12	Reeve's Muntjac	1	15	2023-10-09 09:23:51
N19	Reeve's Muntjac	1	12	2023-10-10 06:37:41
R11	Reeve's Muntjac	1	14	2023-10-10 07:00:23
M11	Reeve's Muntjac	1	17	2023-10-10 17:16:56
N12	Reeve's Muntjac	1	16	2023-10-10 19:37:18
O19	Reeve's Muntjac	1	9	2023-10-11 05:48:27
L22	Reeve's Muntjac	1	13.87	2023-10-11 11:34:47
N12	Reeve's Muntjac	1	19	2023-10-11 14:39:50
N12	Reeve's Muntjac	1	15	2023-10-11 19:13:41
L22	Reeve's Muntjac	1	16.67	2023-10-12 17:31:32
X05	Reeve's Muntjac	1	10	2023-10-13 07:53:05
X05	Reeve's Muntjac	1	11	2023-10-13 08:45:17
M11	Reeve's Muntjac	1	15	2023-10-14 07:57:07
X01	Reeve's Muntjac	1	24	2023-10-14 10:11:38
Q13	Reeve's Muntjac	1	12	2023-10-15 04:16:35
L22	Reeve's Muntjac	1	16.67	2023-10-15 11:48:24
R15	Reeve's Muntjac	1	23	2023-10-15 14:52:53
M11	Reeve's Muntjac	1	16	2023-10-16 07:50:24
T13	Reeve's Muntjac	1	17	2023-10-16 17:57:15
O19	Reeve's Muntjac	1	11	2023-10-16 22:02:10
R11	Reeve's Muntjac	1	14	2023-10-17 06:20:52
N12	Reeve's Muntjac	1	15	2023-10-17 07:38:11
L22	Reeve's Muntjac	1	16.67	2023-10-17 17:38:06
N19	Reeve's Muntjac	1	14	2023-10-17 18:18:31
O19	Reeve's Muntjac	1	12	2023-10-18 04:26:49
N19	Reeve's Muntjac	1	14	2023-10-18 07:54:57
S09	Reeve's Muntjac	1	16	2023-10-18 08:15:48
P16	Reeve's Muntjac	1	20	2023-10-18 12:12:38
N19	Reeve's Muntjac	1	9	2023-10-19 06:47:49
R15	Reeve's Muntjac	1	14	2023-10-19 08:01:48
M22	Reeve's Muntjac	1	8	2023-10-19 17:58:07
O19	Reeve's Muntjac	1	7	2023-10-20 00:29:19
N12	Reeve's Muntjac	1	9	2023-10-20 06:29:57
N19	Reeve's Muntjac	1	11	2023-10-20 18:19:27
X05	Reeve's Muntjac	2	9	2023-10-21 07:26:01
N12	Reeve's Muntjac	1	10	2023-10-21 08:45:58
O19	Reeve's Muntjac	1	10	2023-10-21 18:26:53
N19	Reeve's Muntjac	2	10	2023-10-21 20:56:19
R11	Reeve's Muntjac	1	10	2023-10-22 02:52:44
X05	Reeve's Muntjac	1	10	2023-10-22 07:51:49
O19	Reeve's Muntjac	1	10	2023-10-23 20:33:49
S09	Reeve's Muntjac	1	14	2023-10-24 05:56:04
N19	Reeve's Muntjac	2	12	2023-10-24 06:19:43
X05	Reeve's Muntjac	1	13	2023-10-24 08:55:08
M24	Reeve's Muntjac	1	17	2023-10-24 17:55:39
O19	Reeve's Muntjac	1	15	2023-10-25 09:42:22
P16	Reeve's Muntjac	1	17	2023-10-26 09:15:25
X05	Reeve's Muntjac	1	24	2023-10-26 11:06:16
R11	Reeve's Muntjac	1	15	2023-10-27 08:40:12
O19	Reeve's Muntjac	1	15	2023-10-27 09:51:40
R11	Reeve's Muntjac	1	15	2023-10-27 18:35:34
S12	Reeve's Muntjac	2	15	2023-10-28 09:59:32
S12	Reeve's Muntjac	1	15	2023-10-28 19:59:48
N19	Reeve's Muntjac	1	11	2023-10-28 23:28:13
N19	Reeve's Muntjac	1	15	2023-10-30 17:40:45
N19	Reeve's Muntjac	1	11	2023-10-31 05:51:00
N19	Reeve's Muntjac	1	13	2023-11-01 05:53:57
N19	Reeve's Muntjac	1	15	2023-11-01 17:37:17
N19	Reeve's Muntjac	1	14	2023-11-03 02:17:19
T14	Reeve's Muntjac	1	16	2023-11-03 08:54:43
R11	Reeve's Muntjac	1	11	2023-11-03 22:27:56
T14	Reeve's Muntjac	1	11	2023-11-04 18:32:09
T14	Reeve's Muntjac	1	11	2023-11-05 03:04:24
R11	Reeve's Muntjac	1	13	2023-11-05 05:53:28
X05	Reeve's Muntjac	1	4	2023-11-06 07:37:55
X05	Reeve's Muntjac	1	5	2023-11-06 08:29:04
O19	Reeve's Muntjac	1	7	2023-11-07 07:08:47
X01	Reeve's Muntjac	1	15	2023-11-07 17:30:17
O19	Reeve's Muntjac	1	10	2023-11-07 19:18:01
S09	Reeve's Muntjac	3	13	2023-11-09 06:36:20
M22	Reeve's Muntjac	1	14	2023-11-09 09:42:49
S09	Reeve's Muntjac	1	9	2023-11-09 22:33:13
O19	Reeve's Muntjac	1	2	2023-11-10 08:20:59
O19	Reeve's Muntjac	1	5	2023-11-10 22:47:54
O19	Reeve's Muntjac	1	5	2023-11-15 08:19:53

## Sheet: Wild Boar
camera	species	number	tem	day+time
N21	Wild Boar	1	4	2019-03-22 00:52:36
N20	Wild Boar	1	4	2019-03-22 01:13:47
L24	Wild Boar	1	3	2019-03-24 21:39:22
O20	Wild Boar	1	8	2019-03-25 20:41:53
R10	Wild Boar	1	13	2019-03-26 05:59:53
L24	Wild Boar	1	9	2019-03-26 22:36:36
N21	Wild Boar	1	9	2019-03-27 01:33:54
M16	Wild Boar	1	20	2019-03-27 18:32:35
O20	Wild Boar	1	12	2019-03-27 20:57:17
P18	Wild Boar	1	10	2019-03-28 22:32:30
M19	Wild Boar	1	9	2019-03-29 04:22:56
P19	Wild Boar	1	13	2019-03-29 12:49:43
M16	Wild Boar	1	12	2019-03-29 19:24:46
O20	Wild Boar	1	8	2019-03-29 20:45:13
R15	Wild Boar	1	13	2019-03-30 05:11:39
M16	Wild Boar	1	15	2019-03-30 17:32:54
L24	Wild Boar	1	3	2019-03-30 20:45:07
L22	Wild Boar	1	12	2019-03-31 17:19:24
M12	Wild Boar	1	5	2019-03-31 21:04:07
L24	Wild Boar	3	4	2019-03-31 21:49:18
M17	Wild Boar	1	6	2019-04-01 01:35:41
K24	Wild Boar	1	4	2019-04-01 04:32:22
T14	Wild Boar	1	23	2019-04-01 15:39:27
N16	Wild Boar	1	15	2019-04-01 18:48:50
S11	Wild Boar	1	10	2019-04-01 22:33:57
L24	Wild Boar	1	8	2019-04-02 00:05:57
O20	Wild Boar	1	9	2019-04-02 18:01:23
N15	Wild Boar	1	10	2019-04-02 21:40:44
N18	Wild Boar	1	8	2019-04-03 01:05:33
P19	Wild Boar	1	6	2019-04-03 07:16:39
T13	Wild Boar	1	18	2019-04-03 13:51:26
M17	Wild Boar	1	12	2019-04-03 19:04:47
P19	Wild Boar	1	17	2019-04-04 13:40:09
N16	Wild Boar	1	10	2019-04-05 01:00:32
N23	Wild Boar	1	17	2019-04-05 19:06:34
M16	Wild Boar	1	20	2019-04-05 20:27:35
M12	Wild Boar	1	12	2019-04-05 22:08:06
P19	Wild Boar	1	16	2019-04-06 07:54:55
M19	Wild Boar	1	14	2019-04-06 23:27:40
M17	Wild Boar	1	23	2019-04-07 10:38:12
T14	Wild Boar	1	20	2019-04-07 19:03:08
L24	Wild Boar	1	14	2019-04-08 00:30:02
S10	Wild Boar	1	15	2019-04-08 01:24:26
O15	Wild Boar	1	21	2019-04-08 17:31:32
K20	Wild Boar	1	19	2019-04-08 19:38:03
O16	Wild Boar	1	14	2019-04-08 22:08:12
M12	Wild Boar	1	7	2019-04-09 10:45:15
P19	Wild Boar	1	7	2019-04-09 17:37:56
M12	Wild Boar	1	2	2019-04-10 06:57:32
Q16	Wild Boar	1	23	2019-04-10 10:01:44
S10	Wild Boar	1	15	2019-04-11 17:30:05
P19	Wild Boar	1	7	2019-04-12 00:28:20
L22	Wild Boar	1	8	2019-04-12 04:19:38
L24	Wild Boar	1	19	2019-04-12 14:20:02
O19	Wild Boar	1	9	2019-04-12 19:58:51
N17	Wild Boar	1	9	2019-04-13 07:43:05
K24	Wild Boar	1	11	2019-04-13 21:46:24
P19	Wild Boar	1	10	2019-04-14 18:00:56
L24	Wild Boar	1	7	2019-04-14 20:29:43
P19	Wild Boar	1	13	2019-04-15 18:05:20
N18	Wild Boar	1	11	2019-04-16 05:54:10
T13	Wild Boar	1	27	2019-04-16 08:48:14
O16	Wild Boar	1	21	2019-04-16 16:45:12
S09	Wild Boar	1	12	2019-04-17 05:32:46
L24	Wild Boar	2	14	2019-04-17 21:45:52
K24	Wild Boar	1	16	2019-04-18 05:12:16
M12	Wild Boar	1	24	2019-04-18 16:55:57
R09	Wild Boar	1	24	2019-04-18 17:08:27
M20	Wild Boar	1	9	2019-04-18 18:18:08
R13	Wild Boar	1	12	2019-04-18 23:58:00
S15	Wild Boar	1	15	2019-04-19 00:50:10
M17	Wild Boar	1	19	2019-04-19 12:22:23
P19	Wild Boar	1	13	2019-04-19 18:24:18
K24	Wild Boar	1	10	2019-04-20 05:00:01
Q18	Wild Boar	1	15	2019-04-20 11:45:37
N18	Wild Boar	1	14	2019-04-20 20:11:49
Q16	Wild Boar	1	15	2019-04-21 14:03:45
R13	Wild Boar	1	16	2019-04-21 17:01:14
M18	Wild Boar	1	13	2019-04-21 22:28:28
O20	Wild Boar	1	10	2019-04-22 01:22:20
M24	Wild Boar	1	9	2019-04-22 04:15:45
M20	Wild Boar	1	11	2019-04-22 05:00:43
T13	Wild Boar	1	14	2019-04-22 06:36:43
L24	Wild Boar	1	12	2019-04-22 10:29:25
L22	Wild Boar	1	19	2019-04-22 16:18:05
M12	Wild Boar	1	19	2019-04-23 17:06:46
R10	Wild Boar	1	21	2019-04-24 17:45:59
P19	Wild Boar	1	17	2019-04-25 07:56:28
Q17	Wild Boar	1	16	2019-04-25 09:29:27
M17	Wild Boar	1	20	2019-04-25 14:45:22
N15	Wild Boar	1	19	2019-04-25 16:59:23
K22	Wild Boar	1	11	2019-04-26 03:47:38
S12	Wild Boar	1	15	2019-04-26 10:09:10
P16	Wild Boar	1	9	2019-04-27 06:27:54
M16	Wild Boar	1	11	2019-04-27 12:07:38
M12	Wild Boar	1	3	2019-04-28 06:09:39
T13	Wild Boar	1	13	2019-04-28 06:54:02
O16	Wild Boar	1	10	2019-04-28 10:25:49
S16	Wild Boar	1	9	2019-04-28 11:18:38
R11	Wild Boar	1	8	2019-04-28 11:59:22
K24	Wild Boar	1	4	2019-04-28 19:34:34
N21	Wild Boar	1	8	2019-04-29 01:28:59
O16	Wild Boar	1	17	2019-04-29 11:16:55
P19	Wild Boar	1	10	2019-04-30 00:28:20
N23	Wild Boar	2	21	2019-04-30 15:26:14
O15	Wild Boar	1	15	2019-04-30 17:36:24
O19	Wild Boar	1	13	2019-04-30 20:36:54
K24	Wild Boar	1	11	2019-05-01 01:59:24
R13	Wild Boar	1	16	2019-05-01 09:13:13
L20	Wild Boar	1	14	2019-05-02 09:00:20
O15	Wild Boar	1	15	2019-05-02 10:52:23
S14	Wild Boar	1	16	2019-05-02 11:59:56
P19	Wild Boar	1	21	2019-05-02 18:00:56
O20	Wild Boar	1	10	2019-05-03 00:05:05
M24	Wild Boar	1	22	2019-05-03 13:58:50
T13	Wild Boar	1	20	2019-05-03 16:03:46
S14	Wild Boar	1	16	2019-05-05 08:28:35
M24	Wild Boar	1	19	2019-05-05 12:38:52
S12	Wild Boar	1	18	2019-05-06 17:35:59
K22	Wild Boar	1	11	2019-05-06 21:25:02
S15	Wild Boar	1	8	2019-05-08 02:53:18
L20	Wild Boar	1	15	2019-05-08 19:03:58
P19	Wild Boar	1	10	2019-05-08 19:11:21
O16	Wild Boar	1	14	2019-05-09 05:29:27
Q18	Wild Boar	1	19	2019-05-09 13:20:55
M24	Wild Boar	1	22	2019-05-10 18:38:47
N23	Wild Boar	1	18	2019-05-10 19:51:11
Q17	Wild Boar	6	17	2019-05-10 20:50:50
M20	Wild Boar	1	16	2019-05-11 06:30:08
O15	Wild Boar	1	18	2019-05-11 17:07:25
K24	Wild Boar	1	15	2019-05-11 20:22:23
O16	Wild Boar	1	19	2019-05-12 06:42:50
O16	Wild Boar	1	15	2019-05-13 07:20:25
L20	Wild Boar	1	15	2019-05-13 09:00:04
P19	Wild Boar	1	14	2019-05-13 13:27:55
M17	Wild Boar	1	15	2019-05-14 11:35:04
M20	Wild Boar	1	19	2019-05-15 18:59:54
Q17	Wild Boar	1	21	2019-05-16 11:39:45
M12	Wild Boar	1	19	2019-05-16 16:58:07
N23	Wild Boar	1	16	2019-05-17 06:39:28
S09	Wild Boar	1	23	2019-05-17 17:55:36
N20	Wild Boar	1	20	2019-05-17 19:26:27
R10	Wild Boar	1	20	2019-05-17 21:17:40
M12	Wild Boar	1	21	2019-05-18 14:06:10
S15	Wild Boar	1	22	2019-05-18 15:33:52
T13	Wild Boar	1	23	2019-05-18 16:38:03
S12	Wild Boar	1	23	2019-05-18 18:52:04
N20	Wild Boar	1	17	2019-05-19 08:38:46
K20	Wild Boar	1	20	2019-05-19 10:26:20
N13	Wild Boar	1	22	2019-05-20 12:35:19
R09	Wild Boar	1	14	2019-05-21 08:11:53
Q16	Wild Boar	1	20	2019-05-22 20:11:41
M18	Wild Boar	1	2	2019-05-22 21:11:54
M20	Wild Boar	1	25	2019-05-23 16:36:49
S14	Wild Boar	1	25	2019-05-23 17:17:17
Q16	Wild Boar	1	23	2019-05-23 19:21:29
L21	Wild Boar	1	18	2019-05-24 06:49:07
M20	Wild Boar	1	23	2019-05-24 16:41:28
R13	Wild Boar	1	22	2019-05-24 18:06:35
S15	Wild Boar	1	16	2019-05-24 20:51:23
R09	Wild Boar	1	18	2019-05-25 08:13:37
N12	Wild Boar	1	28	2019-05-25 17:07:43
P18	Wild Boar	1	19	2019-05-25 19:21:18
S09	Wild Boar	1	19	2019-05-26 22:21:35
L21	Wild Boar	1	17	2019-05-27 05:24:41
M12	Wild Boar	1	18	2019-05-27 09:54:55
P16	Wild Boar	1	18	2019-05-27 19:17:25
N19	Wild Boar	1	13	2019-05-28 05:16:57
Q17	Wild Boar	1	13	2019-05-29 09:34:59
N15	Wild Boar	1	25	2019-05-29 10:16:30
M12	Wild Boar	1	16	2019-05-29 16:50:38
S16	Wild Boar	1	19	2019-05-30 17:44:15
Q17	Wild Boar	1	15	2019-05-30 22:29:25
T13	Wild Boar	1	19	2019-05-31 13:03:43
R13	Wild Boar	1	18	2019-05-31 17:24:54
M20	Wild Boar	1	17	2019-05-31 20:41:01
K22	Wild Boar	1	16	2019-06-01 07:53:02
O16	Wild Boar	1	18	2019-06-01 09:30:47
S15	Wild Boar	1	20	2019-06-01 13:47:19
K20	Wild Boar	1	25	2019-06-01 16:25:42
M12	Wild Boar	1	18	2019-06-02 02:07:36
M12	Wild Boar	1	22	2019-06-03 04:19:14
R09	Wild Boar	1	20	2019-06-04 07:22:02
M20	Wild Boar	1	29	2019-06-04 12:57:03
S16	Wild Boar	1	24	2019-06-04 17:26:39
M12	Wild Boar	1	14	2019-06-06 02:08:55
N20	Wild Boar	1	19	2019-06-06 15:50:06
N19	Wild Boar	1	17	2019-06-06 19:54:53
S14	Wild Boar	1	23	2019-06-07 16:11:11
R13	Wild Boar	1	20	2019-06-07 18:27:05
N17	Wild Boar	1	18	2019-06-09 06:40:56
Q17	Wild Boar	1	19	2019-06-10 09:51:22
N16	Wild Boar	1	23	2019-06-10 11:55:20
P19	Wild Boar	1	19	2019-06-10 15:35:27
K24	Wild Boar	1	23	2019-06-10 17:36:07
N19	Wild Boar	1	17	2019-06-11 03:49:47
N15	Wild Boar	1	21	2019-06-11 09:04:19
L12	Wild Boar	1	22	2019-06-11 14:40:27
O15	Wild Boar	1	18	2019-06-12 06:32:14
S15	Wild Boar	1	22	2019-06-12 13:01:08
M12	Wild Boar	1	20	2019-06-14 07:43:02
M20	Wild Boar	1	21	2019-06-14 08:12:29
M20	Wild Boar	1	19	2019-06-15 05:46:54
N15	Wild Boar	1	22	2019-06-15 10:12:53
R13	Wild Boar	1	21	2019-06-15 19:21:36
R12	Wild Boar	1	23	2019-06-17 11:20:51
S15	Wild Boar	1	16	2019-06-18 06:59:27
N16	Wild Boar	1	18	2019-06-18 09:13:02
P19	Wild Boar	1	18	2019-06-19 10:39:49
L20	Wild Boar	1	19	2019-06-20 07:07:37
M20	Wild Boar	1	19	2019-06-20 08:54:52
S14	Wild Boar	1	17	2019-06-20 10:36:23
T14	Wild Boar	1	19	2019-06-20 13:56:45
Q17	Wild Boar	1	18	2019-06-20 17:24:13
N16	Wild Boar	1	19	2019-06-22 09:32:14
O15	Wild Boar	1	23	2019-06-23 12:54:33
R13	Wild Boar	1	19	2019-06-24 18:19:20
R13	Wild Boar	1	24	2019-06-25 12:09:46
O19	Wild Boar	1	18	2019-06-25 15:13:52
S15	Wild Boar	1	19	2019-06-25 18:47:28
S16	Wild Boar	1	21	2019-06-26 09:42:12
S09	Wild Boar	1	25	2019-06-27 14:42:13
Q17	Wild Boar	1	20	2019-06-29 17:42:07
N20	Wild Boar	1	23	2019-06-30 05:10:56
O15	Wild Boar	1	24	2019-07-01 07:17:30
S14	Wild Boar	1	19	2019-07-01 09:36:23
R13	Wild Boar	1	24	2019-07-01 15:43:33
P19	Wild Boar	1	23	2019-07-01 16:28:58
S11	Wild Boar	1	26	2019-07-02 09:57:32
O19	Wild Boar	1	22	2019-07-03 11:18:26
N15	Wild Boar	1	24	2019-07-03 16:49:08
M20	Wild Boar	1	22	2019-07-06 07:28:42
N20	Wild Boar	1	19	2019-07-07 01:27:09
P18	Wild Boar	1	24	2019-07-07 12:39:16
O19	Wild Boar	2	22	2019-07-07 15:45:21
P16	Wild Boar	1	21	2019-07-09 09:30:57
N19	Wild Boar	1	19	2019-07-09 15:51:11
L24	Wild Boar	1	15	2019-07-09 19:28:54
N14	Wild Boar	1	22	2019-07-10 12:25:16
O19	Wild Boar	1	21	2019-07-13 16:55:16
L24	Wild Boar	1	23	2019-07-14 16:48:23
K24	Wild Boar	1	21	2019-07-14 20:22:51
N20	Wild Boar	1	17	2019-07-15 04:29:52
M18	Wild Boar	1	21	2019-07-15 10:42:37
O19	Wild Boar	1	23	2019-07-16 10:22:35
K24	Wild Boar	1	20	2019-07-16 13:11:45
N16	Wild Boar	1	20	2019-07-16 16:02:01
R10	Wild Boar	1	17	2019-07-17 10:14:28
S15	Wild Boar	1	17	2019-07-17 17:14:02
S10	Wild Boar	1	19	2019-07-17 18:01:45
M20	Wild Boar	1	19	2019-07-18 10:09:09
O19	Wild Boar	1	19	2019-07-19 09:01:21
O19	Wild Boar	1	22	2019-07-21 11:52:10
O19	Wild Boar	1	25	2019-07-22 17:58:47
Q16	Wild Boar	1	21	2019-07-23 07:39:35
M20	Wild Boar	1	25	2019-07-23 09:53:48
S13	Wild Boar	1	33	2019-07-23 13:33:36
T14	Wild Boar	1	24	2019-07-24 10:10:14
O19	Wild Boar	1	20	2019-07-25 07:42:01
L24	Wild Boar	1	22	2019-07-25 19:46:27
P17	Wild Boar	1	23	2019-07-26 15:49:18
N19	Wild Boar	1	21	2019-07-27 03:19:35
M17	Wild Boar	1	28	2019-07-27 11:49:01
N20	Wild Boar	1	22	2019-07-29 02:02:37
S13	Wild Boar	1	27	2019-07-29 16:19:10
Q18	Wild Boar	1	20	2019-07-30 06:57:50
O19	Wild Boar	1	22	2019-07-30 17:03:00
R15	Wild Boar	1	26	2019-07-31 10:41:04
N20	Wild Boar	1	26	2019-07-31 17:17:22
L21	Wild Boar	1	25	2019-07-31 19:54:27
P16	Wild Boar	1	19	2019-08-01 16:58:18
M20	Wild Boar	1	24	2019-08-02 12:07:32
O19	Wild Boar	4	21	2019-08-04 14:43:03
O16	Wild Boar	1	25	2019-08-04 15:30:52
L24	Wild Boar	1	19	2019-08-06 12:54:01
N23	Wild Boar	1	19	2019-08-06 15:15:00
K24	Wild Boar	1	20	2019-08-07 14:58:38
Q18	Wild Boar	1	19	2019-08-09 16:53:39
O20	Wild Boar	1	22	2019-08-10 17:22:10
N19	Wild Boar	1	19	2019-08-11 03:57:07
K24	Wild Boar	1	21	2019-08-11 06:17:30
N17	Wild Boar	1	17	2019-08-12 05:11:06
N17	Wild Boar	1	21	2019-08-13 10:49:31
Q16	Wild Boar	1	19	2019-08-15 05:28:54
N19	Wild Boar	1	19	2019-08-16 06:20:37
M17	Wild Boar	1	30	2019-08-16 15:41:21
M19	Wild Boar	1	20	2019-08-18 00:07:41
N17	Wild Boar	1	20	2019-08-18 20:21:59
R15	Wild Boar	1	26	2019-08-19 12:23:30
L24	Wild Boar	1	24	2019-08-20 16:41:49
L12	Wild Boar	1	25	2019-08-20 19:06:43
N21	Wild Boar	1	21	2019-08-21 02:14:12
O16	Wild Boar	1	25	2019-08-21 14:09:15
N20	Wild Boar	1	21	2019-08-21 15:45:03
R09	Wild Boar	1	20	2019-08-22 08:31:27
K24	Wild Boar	1	17	2019-08-22 10:45:55
O20	Wild Boar	1	19	2019-08-22 14:58:23
S16	Wild Boar	1	19	2019-08-23 09:26:15
M18	Wild Boar	1	23	2019-08-23 12:54:25
R09	Wild Boar	1	18	2019-08-24 05:31:01
M17	Wild Boar	1	25	2019-08-24 19:01:11
N18	Wild Boar	1	21	2019-08-25 02:05:23
S15	Wild Boar	1	22	2019-08-25 15:01:21
L24	Wild Boar	1	21	2019-08-25 16:36:25
L22	Wild Boar	1	20	2019-08-25 21:52:38
N21	Wild Boar	1	18	2019-08-26 03:30:02
S15	Wild Boar	1	17	2019-08-26 05:24:52
S11	Wild Boar	1	24	2019-08-26 16:14:55
N20	Wild Boar	1	23	2019-08-26 17:06:42
Q16	Wild Boar	1	23	2019-08-27 09:50:59
L12	Wild Boar	1	19	2019-08-27 17:47:38
O18	Wild Boar	1	21	2019-08-28 13:19:20
O20	Wild Boar	1	21	2019-08-28 15:16:26
O20	Wild Boar	1	20	2019-08-29 12:43:59
M19	Wild Boar	1	18	2019-08-30 02:50:59
S15	Wild Boar	1	16	2019-08-30 09:44:31
S13	Wild Boar	1	23	2019-08-30 16:45:39
K24	Wild Boar	1	20	2019-08-31 13:34:55
N19	Wild Boar	1	16	2019-09-01 03:28:43
S15	Wild Boar	1	14	2019-09-01 06:29:13
M19	Wild Boar	1	18	2019-09-01 12:28:07
O17	Wild Boar	1	13	2019-09-02 19:06:22
N21	Wild Boar	1	14	2019-09-03 01:42:14
L24	Wild Boar	1	13	2019-09-03 06:36:58
T14	Wild Boar	1	0	2019-09-03 10:49:21
S16	Wild Boar	1	19	2019-09-03 12:14:09
L12	Wild Boar	1	20	2019-09-03 19:36:23
Q16	Wild Boar	1	17	2019-09-04 01:34:12
R17	Wild Boar	1	21	2019-09-04 10:18:14
N17	Wild Boar	1	16	2019-09-04 19:48:54
M20	Wild Boar	1	17	2019-09-05 03:42:04
O19	Wild Boar	1	17	2019-09-05 04:21:47
L24	Wild Boar	1	16	2019-09-06 02:33:06
R17	Wild Boar	1	25	2019-09-07 14:46:18
K24	Wild Boar	1	21	2019-09-07 18:38:46
O19	Wild Boar	2	17	2019-09-08 02:52:52
R17	Wild Boar	1	20	2019-09-08 07:00:57
S10	Wild Boar	1	19	2019-09-08 08:01:06
M17	Wild Boar	1	22	2019-09-08 09:04:19
M19	Wild Boar	1	23	2019-09-08 18:16:29
R17	Wild Boar	1	19	2019-09-09 04:07:02
S15	Wild Boar	1	17	2019-09-09 08:59:06
N23	Wild Boar	1	20	2019-09-09 18:56:02
O19	Wild Boar	1	30	2019-09-10 03:08:43
R17	Wild Boar	1	19	2019-09-10 07:17:56
S16	Wild Boar	1	19	2019-09-10 14:03:13
N20	Wild Boar	1	16	2019-09-10 19:00:13
S13	Wild Boar	1	21	2019-09-11 06:10:24
L24	Wild Boar	1	16	2019-09-11 11:05:08
Q17	Wild Boar	1	18	2019-09-11 13:08:58
R17	Wild Boar	1	22	2019-09-12 10:22:23
M19	Wild Boar	1	20	2019-09-13 07:32:19
M20	Wild Boar	1	22	2019-09-13 08:19:33
M17	Wild Boar	1	20	2019-09-13 13:20:48
O20	Wild Boar	1	18	2019-09-13 16:16:54
N19	Wild Boar	1	17	2019-09-13 23:56:04
Q18	Wild Boar	1	17	2019-09-14 13:48:47
N17	Wild Boar	1	14	2019-09-14 15:53:21
S15	Wild Boar	1	15	2019-09-14 18:29:33
R10	Wild Boar	1	16	2019-09-14 19:44:20
P19	Wild Boar	1	10	2019-09-16 01:58:03
N18	Wild Boar	1	16	2019-09-17 03:42:35
M19	Wild Boar	1	14	2019-09-17 07:37:02
N20	Wild Boar	1	13	2019-09-18 00:19:54
N18	Wild Boar	1	16	2019-09-19 02:52:39
S10	Wild Boar	1	14	2019-09-19 06:36:34
N19	Wild Boar	1	15	2019-09-19 07:05:03
S15	Wild Boar	1	15	2019-09-19 14:25:24
K24	Wild Boar	1	12	2019-09-19 18:20:57
L24	Wild Boar	1	11	2019-09-20 08:39:37
M19	Wild Boar	1	14	2019-09-21 01:15:13
S15	Wild Boar	1	11	2019-09-21 06:26:19
N15	Wild Boar	1	19	2019-09-21 08:38:17
N23	Wild Boar	1	14	2019-09-21 12:43:54
O14	Wild Boar	1	17	2019-09-21 21:03:05
R10	Wild Boar	1	15	2019-09-22 06:28:27
M20	Wild Boar	1	18	2019-09-23 16:36:39
N15	Wild Boar	1	17	2019-09-24 06:49:40
N18	Wild Boar	1	15	2019-09-25 19:00:33
N19	Wild Boar	1	14	2019-09-26 07:13:35
L20	Wild Boar	1	18	2019-09-26 09:57:27
O20	Wild Boar	1	13	2019-09-26 14:41:28
M11	Wild Boar	1	15	2019-09-27 06:06:24
M19	Wild Boar	1	18	2019-09-28 06:24:53
S11	Wild Boar	1	19	2019-09-28 09:06:41
M18	Wild Boar	1	25	2019-09-28 12:49:18
N20	Wild Boar	1	16	2019-09-29 02:05:13
L23	Wild Boar	1	17	2019-09-29 10:27:54
L24	Wild Boar	1	22	2019-09-29 12:36:00
K24	Wild Boar	1	17	2019-09-30 05:48:58
N15	Wild Boar	1	20	2019-09-30 06:49:43
O20	Wild Boar	1	19	2019-09-30 17:03:37
L24	Wild Boar	1	17	2019-10-01 19:52:54
O20	Wild Boar	1	15	2019-10-02 03:01:51
S11	Wild Boar	1	24	2019-10-02 14:38:39
N15	Wild Boar	1	20	2019-10-02 18:44:18
N19	Wild Boar	1	17	2019-10-02 21:18:46
N20	Wild Boar	1	18	2019-10-03 21:35:19
O20	Wild Boar	1	15	2019-10-04 13:43:38
K24	Wild Boar	1	8	2019-10-05 05:45:24
O20	Wild Boar	1	9	2019-10-05 15:24:09
Q17	Wild Boar	1	8	2019-10-06 04:38:07
L24	Wild Boar	1	5	2019-10-06 09:45:28
N21	Wild Boar	1	10	2019-10-07 03:09:33
R16	Wild Boar	1	9	2019-10-07 06:53:33
O16	Wild Boar	1	10	2019-10-07 07:31:27
L24	Wild Boar	1	9	2019-10-08 09:26:13
K24	Wild Boar	1	14	2019-10-08 12:44:05
M20	Wild Boar	1	11	2019-10-09 17:21:19
O20	Wild Boar	1	11	2019-10-10 08:40:11
Q16	Wild Boar	1	16	2019-10-10 10:38:16
K22	Wild Boar	1	13	2019-10-10 12:48:03
N19	Wild Boar	1	15	2019-10-10 16:36:01
N15	Wild Boar	1	14	2019-10-11 08:46:19
K24	Wild Boar	3	10	2019-10-12 07:35:47
O16	Wild Boar	1	12	2019-10-13 07:54:09
L24	Wild Boar	2	12	2019-10-13 16:42:46
Q17	Wild Boar	1	10	2019-10-14 13:10:45
N19	Wild Boar	1	9	2019-10-15 07:13:24
N23	Wild Boar	1	9	2019-10-17 14:33:29
L24	Wild Boar	1	14	2019-10-20 13:12:49
K24	Wild Boar	1	11	2019-10-21 08:44:27
L24	Wild Boar	3	12	2019-10-23 13:21:49
N15	Wild Boar	1	15	2019-10-23 18:37:49
N19	Wild Boar	1	13	2019-10-24 16:51:36
O14	Wild Boar	1	12	2019-10-25 12:46:20
M17	Wild Boar	1	17	2019-10-27 13:58:09
N19	Wild Boar	1	9	2019-10-28 07:10:05
K24	Wild Boar	1	8	2019-10-28 08:07:10
S16	Wild Boar	1	14	2019-10-28 12:05:05
L24	Wild Boar	1	15	2019-10-28 15:25:48
L24	Wild Boar	1	8	2019-10-29 07:26:23
M19	Wild Boar	1	12	2019-10-30 01:38:13
M20	Wild Boar	1	12	2019-10-30 04:10:32
N19	Wild Boar	1	11	2019-10-30 07:28:46
L24	Wild Boar	1	14	2019-10-30 09:30:02
S11	Wild Boar	1	18	2019-10-31 16:57:43
R14	Wild Boar	1	17	2019-10-31 17:11:12
K24	Wild Boar	1	12	2019-11-01 08:10:16
L24	Wild Boar	1	12	2019-11-01 08:57:19
N23	Wild Boar	1	13	2019-11-01 10:12:03
M19	Wild Boar	1	16	2019-11-01 11:14:44
N21	Wild Boar	1	14	2019-11-01 23:33:24
O17	Wild Boar	1	16	2019-11-03 08:08:54
N15	Wild Boar	1	15	2019-11-03 10:06:42
R14	Wild Boar	1	18	2019-11-04 16:03:27
N23	Wild Boar	1	17	2019-11-05 13:01:54
N23	Wild Boar	1	14	2019-11-07 13:22:20
M20	Wild Boar	1	8	2019-11-09 00:46:06
N17	Wild Boar	1	7	2019-11-09 07:26:19
O14	Wild Boar	1	15	2019-11-10 10:02:50
N23	Wild Boar	1	14	2019-11-11 14:21:42
K24	Wild Boar	1	18	2019-11-12 16:08:13
S16	Wild Boar	1	12	2019-11-14 18:00:39
N15	Wild Boar	1	15	2019-11-16 10:12:11
L24	Wild Boar	1	8	2019-11-17 09:12:32
K24	Wild Boar	1	9	2019-11-18 16:58:25
L24	Wild Boar	2	4	2019-11-20 07:27:33
M17	Wild Boar	1	11	2019-11-20 12:47:57
N23	Wild Boar	1	8	2019-11-20 13:40:55
O16	Wild Boar	1	10	2019-11-22 17:05:48
O16	Wild Boar	1	11	2019-11-23 08:19:10
R15	Wild Boar	1	2	2019-11-26 08:24:15
L24	Wild Boar	1	0	2019-11-26 10:21:11
Q18	Wild Boar	1	1	2019-11-28 17:38:31
S16	Wild Boar	1	3	2019-11-29 12:14:23
L24	Wild Boar	1	2	2019-12-01 13:14:47
M24	Wild Boar	2	4	2019-12-01 16:32:39
R17	Wild Boar	1	8	2019-12-02 16:55:10
Q13	Wild Boar	1	4	2019-12-03 09:55:52
N17	Wild Boar	1	6	2019-12-04 18:22:23
M21	Wild Boar	1	2	2019-12-04 19:54:12
O20	Wild Boar	1	1	2019-12-05 07:32:11
N15	Wild Boar	1	6	2019-12-05 17:23:50
N23	Wild Boar	1	13	2019-12-07 09:53:50
O19	Wild Boar	1	1	2019-12-08 05:44:12
R11	Wild Boar	1	1	2019-12-08 09:26:06
M17	Wild Boar	1	16	2019-12-08 15:09:42
O19	Wild Boar	1	9	2019-12-08 20:36:37
S10	Wild Boar	1	4	2019-12-09 02:42:17
R11	Wild Boar	1	14	2019-12-09 18:33:54
M21	Wild Boar	1	4	2019-12-09 23:54:00
O20	Wild Boar	1	7	2019-12-10 04:44:12
M21	Wild Boar	1	4	2019-12-10 06:52:02
S15	Wild Boar	1	7	2019-12-10 09:31:40
L24	Wild Boar	1	3	2019-12-11 00:15:07
L23	Wild Boar	1	6	2019-12-11 12:23:43
T14	Wild Boar	1	20	2019-12-11 14:06:24
O19	Wild Boar	1	5	2019-12-11 21:09:41
O18	Wild Boar	1	8	2019-12-12 14:10:12
P17	Wild Boar	1	11	2019-12-12 15:55:50
R17	Wild Boar	1	8	2019-12-12 17:00:24
N20	Wild Boar	1	5	2019-12-12 23:46:30
M24	Wild Boar	1	1	2019-12-13 03:59:41
O19	Wild Boar	1	9	2019-12-13 06:06:41
N23	Wild Boar	8	3	2019-12-14 02:00:10
O14	Wild Boar	1	14	2019-12-14 17:36:12
N16	Wild Boar	1	0	2019-12-14 19:29:48
O14	Wild Boar	1	3	2019-12-15 21:31:50
N23	Wild Boar	1	3	2019-12-16 11:49:21
N21	Wild Boar	1	12	2019-12-17 03:35:09
M24	Wild Boar	1	2	2019-12-17 17:02:43
N18	Wild Boar	1	7	2019-12-17 17:42:10
N20	Wild Boar	1	5	2019-12-18 00:05:56
O19	Wild Boar	1	2	2019-12-18 08:21:16
T13	Wild Boar	1	2	2019-12-18 08:51:02
R11	Wild Boar	1		2019-12-19 05:35:05
N21	Wild Boar	1	2	2019-12-20 07:23:37
P17	Wild Boar	1	7	2019-12-20 15:22:56
M21	Wild Boar	1	0	2019-12-20 17:12:15
S13	Wild Boar	1	4	2019-12-20 20:02:42
N18	Wild Boar	1	3	2019-12-21 21:26:25
L24	Wild Boar	1	1	2019-12-21 22:25:24
S15	Wild Boar	1	11	2019-12-22 16:03:16
N17	Wild Boar	1	8	2019-12-22 19:56:57
M19	Wild Boar	1	4	2019-12-24 22:08:39
M24	Wild Boar	1	3	2019-12-26 15:15:54
R17	Wild Boar	1	8	2019-12-26 15:49:14
M11	Wild Boar	1	12	2019-12-27 11:54:31
N23	Wild Boar	1	10	2019-12-28 10:48:22
N18	Wild Boar	1	5	2019-12-30 06:20:44
M24	Wild Boar	1	-4	2019-12-31 19:22:23
K24	Wild Boar	1	13	2020-01-02 20:37:11
K24	Wild Boar	1	11	2020-01-03 02:10:39
K24	Wild Boar	1	12	2020-01-03 03:29:39
K24	Wild Boar	1	12	2020-01-03 08:45:49
K24	Wild Boar	1	12	2020-01-03 09:13:22
S15	Wild Boar	1	17	2020-01-05 21:56:04
S15	Wild Boar	1	11	2020-01-06 00:52:02
K24	Wild Boar	1	1	2020-01-06 06:11:10
K24	Wild Boar	1	1	2020-01-06 08:09:58
S15	Wild Boar	1	3	2020-01-06 13:33:50
K24	Wild Boar	1	1	2020-01-07 00:29:38
K24	Wild Boar	1	6	2020-01-07 08:12:18
S15	Wild Boar	1	5	2020-01-07 15:43:41
K24	Wild Boar	2	9	2020-01-07 19:24:33
S15	Wild Boar	1	16	2020-01-07 19:57:33
S15	Wild Boar	1	12	2020-01-07 22:54:18
S15	Wild Boar	1	10	2020-01-08 02:35:45
K24	Wild Boar	2	4	2020-01-08 06:48:59
K24	Wild Boar	1	11	2020-01-08 18:24:24
K24	Wild Boar	1	10	2020-01-08 19:15:31
S15	Wild Boar	1	12	2020-01-08 21:36:49
K24	Wild Boar	1	7	2020-01-08 22:35:28
K24	Wild Boar	1	6	2020-01-08 23:39:41
K24	Wild Boar	1	4	2020-01-09 02:00:32
K24	Wild Boar	2	3	2020-01-09 05:31:55
K24	Wild Boar	1	3	2020-01-09 07:52:47
K24	Wild Boar	1	3	2020-01-09 08:13:09
K24	Wild Boar	1	3	2020-01-09 08:44:29
K24	Wild Boar	1	3	2020-01-09 09:20:58
K24	Wild Boar	1	8	2020-01-09 11:37:03
K24	Wild Boar	1	14	2020-01-09 13:25:41
K24	Wild Boar	1	9	2020-01-09 18:25:36
K24	Wild Boar	1	7	2020-01-09 19:55:48
K24	Wild Boar	5	6	2020-01-09 20:46:58
K24	Wild Boar	1	5	2020-01-09 22:59:05
K24	Wild Boar	1	6	2020-01-09 23:24:42
K24	Wild Boar	1	4	2020-01-10 01:55:50
K24	Wild Boar	1	4	2020-01-10 02:13:33
K24	Wild Boar	1	5	2020-01-10 07:16:28
K24	Wild Boar	1	6	2020-01-10 09:10:16
K24	Wild Boar	1	7	2020-01-10 20:20:43
K24	Wild Boar	1	7	2020-01-10 21:42:44
K24	Wild Boar	1	6	2020-01-10 22:01:49
K24	Wild Boar	1	6	2020-01-10 22:42:10
M23	Wild Boar	2	20	2020-01-11 00:06:06
K24	Wild Boar	1	4	2020-01-11 08:46:20
K24	Wild Boar	1	12	2020-01-11 18:42:16
K24	Wild Boar	1	9	2020-01-11 20:05:59
K24	Wild Boar	1	8	2020-01-11 20:31:06
K24	Wild Boar	2	7	2020-01-11 21:47:56
K24	Wild Boar	1	7	2020-01-11 22:17:57
K24	Wild Boar	1	6	2020-01-12 02:32:10
K24	Wild Boar	1	6	2020-01-12 04:38:22
K24	Wild Boar	1	6	2020-01-12 05:59:13
K24	Wild Boar	1	6	2020-01-12 06:50:33
K24	Wild Boar	1	6	2020-01-12 09:20:26
K24	Wild Boar	1	7	2020-01-12 10:44:39
K24	Wild Boar	1	15	2020-01-12 14:59:35
K24	Wild Boar	1	12	2020-01-12 18:43:12
K24	Wild Boar	1	9	2020-01-12 20:32:36
K24	Wild Boar	1	8	2020-01-12 21:10:24
K24	Wild Boar	1	8	2020-01-12 21:46:28
K24	Wild Boar	1	9	2020-01-13 02:06:33
K24	Wild Boar	3	8	2020-01-13 05:28:30
K24	Wild Boar	1	8	2020-01-13 06:22:07
K24	Wild Boar	1	8	2020-01-13 06:51:25
K24	Wild Boar	1	8	2020-01-13 07:04:28
K24	Wild Boar	1	8	2020-01-14 18:45:49
K24	Wild Boar	1	2	2020-01-15 08:11:34
K24	Wild Boar	1	4	2020-01-15 08:55:41
K24	Wild Boar	1	8	2020-01-15 12:07:02
K24	Wild Boar	1	10	2020-01-15 14:10:18
S15	Wild Boar	1	18	2020-01-15 23:44:46
S15	Wild Boar	1	16	2020-01-16 00:44:07
K24	Wild Boar	1	4	2020-01-16 05:23:27
K24	Wild Boar	1	3	2020-01-16 08:01:05
S15	Wild Boar	1	21	2020-01-16 23:45:25
K24	Wild Boar	1	6	2020-01-17 04:59:03
K24	Wild Boar	1	7	2020-01-17 06:31:33
R15	Wild Boar	1	11	2020-01-17 16:04:45
S15	Wild Boar	1	8	2020-01-17 18:17:29
S15	Wild Boar	1	9	2020-01-18 17:05:29
K24	Wild Boar	1	8	2020-01-18 20:39:25
K24	Wild Boar	1	8	2020-01-18 20:56:05
R15	Wild Boar	1	12	2020-01-18 22:04:51
S15	Wild Boar	1	11	2020-01-18 22:49:21
K24	Wild Boar	1	9	2020-01-19 22:30:00
K24	Wild Boar	1	8	2020-01-20 08:50:36
K24	Wild Boar	1	8	2020-01-20 16:07:16
K24	Wild Boar	1	2	2020-01-21 01:03:01
K24	Wild Boar	1	-5	2020-01-22 16:40:00
K24	Wild Boar	6	-8	2020-01-22 21:34:18
K24	Wild Boar	1	-8	2020-01-23 02:45:24
K24	Wild Boar	1	-5	2020-01-23 21:56:08
K24	Wild Boar	1	-6	2020-01-23 22:31:27
K24	Wild Boar	1	-3	2020-01-25 04:45:27
K24	Wild Boar	1	-1	2020-01-25 20:15:39
K24	Wild Boar	1	-1	2020-01-25 21:09:50
K24	Wild Boar	1	-3	2020-01-27 21:53:39
K24	Wild Boar	1	-2	2020-01-29 02:32:24
K24	Wild Boar	1	-1	2020-01-29 05:01:41
T14	Wild Boar	1	10	2020-01-29 05:42:39
K24	Wild Boar	1	7	2020-01-29 14:06:01
K24	Wild Boar	2	-1	2020-01-29 21:55:59
K24	Wild Boar	1	-2	2020-01-29 22:14:14
K24	Wild Boar	1	-1	2020-01-29 22:37:06
K24	Wild Boar	2	1	2020-01-30 21:10:25
K24	Wild Boar	1	1	2020-01-30 22:00:20
K24	Wild Boar	1	2	2020-01-30 22:59:12
K24	Wild Boar	1	2	2020-01-30 23:01:19
K24	Wild Boar	1	-1	2020-01-31 03:08:10
K24	Wild Boar	1	0	2020-01-31 21:46:05
K24	Wild Boar	1	-1	2020-01-31 23:29:44
K24	Wild Boar	1	-1	2020-02-01 21:28:12
K24	Wild Boar	1	-3	2020-02-01 21:58:08
K24	Wild Boar	1	-2	2020-02-01 22:04:35
K24	Wild Boar	1	-2	2020-02-01 22:55:09
K24	Wild Boar	1	-3	2020-02-01 23:22:47
K24	Wild Boar	1	-3	2020-02-03 00:40:09
K24	Wild Boar	1	-3	2020-02-03 07:41:23
K24	Wild Boar	1	-2	2020-02-03 23:17:53
K24	Wild Boar	4	-2	2020-02-04 01:33:48
K24	Wild Boar	1	-1	2020-02-05 20:36:23
K24	Wild Boar	1	-1	2020-02-05 23:40:34
K24	Wild Boar	1	-2	2020-02-06 00:20:37
K24	Wild Boar	1	0	2020-02-06 06:50:54
K24	Wild Boar	1	5	2020-02-06 15:15:59
K24	Wild Boar	1	-4	2020-02-07 21:04:48
K24	Wild Boar	1	-8	2020-02-08 04:19:34
K24	Wild Boar	1	-9	2020-02-08 21:45:53
K24	Wild Boar	1	1	2020-02-09 19:20:26
K24	Wild Boar	2	-2	2020-02-10 06:03:21
K24	Wild Boar	1	-2	2020-02-12 04:14:11
K24	Wild Boar	1	-2	2020-02-15 04:24:28
K24	Wild Boar	1	-4	2020-02-19 00:09:12
K24	Wild Boar	1	-3	2020-02-20 21:37:04
K24	Wild Boar	1	-3	2020-02-20 22:54:23
K24	Wild Boar	1	-2	2020-02-27 05:41:50
K24	Wild Boar	1	-8	2020-03-10 07:35:50
K24	Wild Boar	1	-5	2020-03-18 23:06:01
K24	Wild Boar	1	-4	2020-03-19 05:01:12
X04	Wild Boar	1	14	2020-03-22 22:48:47
K24	Wild Boar	1	2	2020-04-01 03:11:09
K24	Wild Boar	1	4	2020-04-22 06:38:29
K24	Wild Boar	1	4	2020-04-24 03:33:20
K24	Wild Boar	1	7	2020-04-24 23:06:36
K24	Wild Boar	1	12	2020-05-01 04:02:16
K24	Wild Boar	1	1	2020-05-04 00:19:38
Q17	Wild Boar	2	12	2020-10-27 16:58:38
Q18	Wild Boar	1	13	2020-10-27 17:25:00
Q18	Wild Boar	1	10	2020-10-27 18:51:43
Q18	Wild Boar	1	10	2020-10-28 01:05:15
P19	Wild Boar	1	9	2020-10-28 17:25:01
Q16	Wild Boar	1	13	2020-10-29 18:00:50
P19	Wild Boar	1	9	2020-10-31 03:54:33
P19	Wild Boar	1	13	2020-10-31 14:44:02
Q18	Wild Boar	1	10	2020-11-01 07:45:39
Q17	Wild Boar	1	10	2020-11-03 09:10:30
Q16	Wild Boar	1	9	2020-11-03 21:29:54
Q18	Wild Boar	1	16	2020-11-04 14:46:26
Q16	Wild Boar	1	12	2020-11-05 08:31:45
Q16	Wild Boar	1	21	2020-11-06 15:23:10
M22	Wild Boar	1	8	2020-11-07 18:49:55
M22	Wild Boar	1	7	2020-11-09 22:27:28
Q16	Wild Boar	1	13	2020-11-11 17:40:01
M22	Wild Boar	1	9	2020-11-12 17:25:24
M22	Wild Boar	2	10	2020-11-18 17:57:36
Q16	Wild Boar	1	5	2020-11-22 08:22:28
Q18	Wild Boar	1	2	2020-11-22 17:58:41
Q16	Wild Boar	1	3	2020-11-24 14:59:33
Q18	Wild Boar	1	4	2020-11-26 13:53:41
Q18	Wild Boar	1	5	2020-11-27 14:54:01
Q18	Wild Boar	1	5	2020-11-27 16:09:34
Q16	Wild Boar	1	4	2020-11-28 08:53:28
Q18	Wild Boar	1	2	2020-11-28 09:03:59
Q16	Wild Boar	1	5	2020-11-28 09:57:34
M22	Wild Boar	1	5	2020-11-28 12:15:37
Q17	Wild Boar	1	4	2020-11-29 17:05:22
Q16	Wild Boar	1	5	2020-11-30 09:36:33
P19	Wild Boar	1	1	2020-12-03 12:59:44
Q17	Wild Boar	1	2	2020-12-03 14:26:23
Q17	Wild Boar	1	2	2020-12-06 16:22:57
Q17	Wild Boar	1	3	2020-12-07 16:23:58
Q16	Wild Boar	1	7	2020-12-08 13:29:19
Q16	Wild Boar	1	7	2020-12-09 15:12:18
P19	Wild Boar	1	2	2020-12-09 16:27:28
Q18	Wild Boar	1	6	2020-12-11 09:33:48
Q18	Wild Boar	1	10	2020-12-11 13:08:58
Q16	Wild Boar	1	6	2020-12-13 15:23:28
Q17	Wild Boar	1	1	2020-12-13 17:02:43
M22	Wild Boar	1	5	2020-12-14 13:09:08
Q18	Wild Boar	3	-1	2020-12-14 17:23:33
Q18	Wild Boar	2	0	2020-12-15 05:39:39
M22	Wild Boar	1	-1	2020-12-15 08:44:11
Q16	Wild Boar	1	3	2020-12-15 17:27:56
Q17	Wild Boar	1	2	2020-12-16 10:16:32
Q16	Wild Boar	1	4	2020-12-17 09:40:48
Q18	Wild Boar	1	9	2020-12-22 13:11:57
Q16	Wild Boar	1	10	2020-12-22 15:44:52
Q16	Wild Boar	1	10	2020-12-22 16:10:47
Q16	Wild Boar	1	8	2020-12-24 05:58:00
Q18	Wild Boar	1	7	2020-12-25 16:49:21
Q18	Wild Boar	1	5	2020-12-28 08:45:18
Q18	Wild Boar	1	3	2021-01-02 08:09:45
L24	Wild Boar	1	5	2021-01-02 15:13:54
L24	Wild Boar	1	2.77778	2021-01-02 15:53:40
L24	Wild Boar	1	0	2021-01-02 17:18:43
L24	Wild Boar	1	0	2021-01-04 13:09:34
S11	Wild Boar	1	-3.33333	2021-01-05 07:00:28
N23	Wild Boar	1	-7	2021-01-07 16:11:01
R14	Wild Boar	1	-1	2021-01-07 17:43:45
L24	Wild Boar	1	-2.22222	2021-01-08 13:01:04
Q16	Wild Boar	1	-3	2021-01-09 06:42:49
L24	Wild Boar	2	-2.22222	2021-01-10 13:27:09
Q18	Wild Boar	1	2	2021-01-10 15:54:38
L24	Wild Boar	1	-1.11111	2021-01-11 17:11:18
L24	Wild Boar	1	15.5556	2021-01-13 13:27:37
S11	Wild Boar	1	7.77778	2021-01-15 11:17:45
O19	Wild Boar	1	8	2021-01-15 14:29:15
O19	Wild Boar	1	1	2021-01-15 15:11:12
O19	Wild Boar	1	0	2021-01-15 15:42:47
R10	Wild Boar	1	10	2021-01-17 14:01:46
S11	Wild Boar	1	0	2021-01-17 19:30:30
O19	Wild Boar	1	9	2021-01-19 13:30:22
Q18	Wild Boar	1	9	2021-01-19 16:24:04
S11	Wild Boar	1	1.66667	2021-01-19 21:54:28
O19	Wild Boar	1	4	2021-01-21 17:51:55
S11	Wild Boar	1	1.66667	2021-01-22 23:07:34
Q18	Wild Boar	2	7	2021-01-24 06:28:37
L24	Wild Boar	1	-3.33333	2021-01-24 13:25:00
S11	Wild Boar	1	-1.11111	2021-01-25 10:24:27
R10	Wild Boar	1	15.5556	2021-01-26 12:51:38
L24	Wild Boar	1	7.77778	2021-01-26 14:03:18
L24	Wild Boar	1	7.77778	2021-01-26 14:07:27
Q17	Wild Boar	1	6	2021-01-27 17:02:11
L24	Wild Boar	3	3.88889	2021-01-27 17:43:12
L24	Wild Boar	2	6.66667	2021-01-28 17:04:46
L24	Wild Boar	1	2.77778	2021-01-28 17:39:57
R10	Wild Boar	1	20.5556	2021-01-29 08:19:04
L24	Wild Boar	1	5.55556	2021-01-30 17:16:19
L24	Wild Boar	1	10.5556	2021-02-02 15:56:54
S11	Wild Boar	1	0	2021-02-04 04:42:02
L24	Wild Boar	2	11.6667	2021-02-07 11:09:16
Q18	Wild Boar	1	5	2021-02-08 08:54:14
L24	Wild Boar	1	13.8889	2021-02-09 13:21:06
S11	Wild Boar	1	2.77778	2021-02-11 01:39:02
Q18	Wild Boar	1	14	2021-02-11 15:17:50
S11	Wild Boar	1	5.55556	2021-02-11 21:55:56
O18	Wild Boar	1	9	2021-02-13 15:16:26
L24	Wild Boar	1	3.88889	2021-02-15 11:34:26
L24	Wild Boar	1	5	2021-02-15 11:51:33
L24	Wild Boar	1	5.55556	2021-02-15 12:01:59
Q18	Wild Boar	1	12	2021-02-18 10:52:25
O19	Wild Boar	1	16	2021-02-18 12:01:24
N23	Wild Boar	1	6	2021-02-19 07:14:50
N23	Wild Boar	1	14	2021-02-19 15:54:04
Q16	Wild Boar	1	11	2021-02-23 18:25:45
Q18	Wild Boar	1	3	2021-03-02 22:14:54
O19	Wild Boar	1	10	2021-03-04 16:46:33
L24	Wild Boar	1	11.6667	2021-03-05 14:08:34
S11	Wild Boar	1	13.8889	2021-03-06 19:46:32
L24	Wild Boar	1	5	2021-03-07 12:47:35
Q16	Wild Boar	1	4	2021-03-08 06:56:32
Q16	Wild Boar	1	8	2021-03-10 18:45:47
Q16	Wild Boar	1	8	2021-03-10 18:46:56
L24	Wild Boar	1	7.77778	2021-03-11 16:23:42
L24	Wild Boar	1	7.77778	2021-03-14 12:50:23
Q18	Wild Boar	1	11	2021-03-14 18:00:05
Q16	Wild Boar	1	10	2021-03-16 06:01:21
Q18	Wild Boar	1	3	2021-03-19 12:45:38
R10	Wild Boar	1	3.88889	2021-03-21 21:16:24
L24	Wild Boar	1	12.7778	2021-03-22 16:58:16
O14	Wild Boar	1	13	2021-03-22 17:59:41
N18	Wild Boar	1	7	2021-03-22 20:08:45
N15	Wild Boar	2	16	2021-03-24 09:34:20
N19	Wild Boar	1	11	2021-03-24 21:01:05
Q12	Wild Boar	1	12	2021-03-25 08:35:19
S12	Wild Boar	1	32	2021-03-25 15:07:05
N15	Wild Boar	1	30	2021-03-25 15:40:18
N19	Wild Boar	1	13	2021-03-25 22:40:22
M20	Wild Boar	1	9	2021-03-26 17:51:34
R10	Wild Boar	1	7.77778	2021-03-26 19:52:02
N19	Wild Boar	1	7	2021-03-27 03:51:26
R15	Wild Boar	1	15	2021-03-28 02:13:06
N19	Wild Boar	1	8	2021-03-28 03:32:51
S14	Wild Boar	1	10	2021-03-29 08:27:09
N15	Wild Boar	1	19	2021-03-29 14:14:28
L24	Wild Boar	1	6.66667	2021-03-29 23:55:27
S15	Wild Boar	1	11	2021-03-31 16:21:24
N15	Wild Boar	1	15	2021-03-31 17:40:04
S15	Wild Boar	1	8	2021-03-31 22:53:12
S11	Wild Boar	1	44	2021-04-01 01:26:34
N19	Wild Boar	1	9	2021-04-01 02:30:29
N15	Wild Boar	1	10	2021-04-01 08:48:03
L24	Wild Boar	1	2.77778	2021-04-01 15:53:17
S15	Wild Boar	1	6	2021-04-02 00:37:40
L22	Wild Boar	1	5	2021-04-02 01:20:57
N23	Wild Boar	1	18	2021-04-02 14:32:56
N19	Wild Boar	2	7	2021-04-03 00:25:59
N15	Wild Boar	1	8	2021-04-03 01:29:39
N19	Wild Boar	1	7	2021-04-03 03:24:11
P17	Wild Boar	1	9	2021-04-03 12:59:20
S11	Wild Boar	1	33	2021-04-04 05:45:31
L22	Wild Boar	1	7.77778	2021-04-04 11:23:25
N19	Wild Boar	1	5	2021-04-05 23:38:12
N19	Wild Boar	1	5	2021-04-06 02:06:42
M19	Wild Boar	1	15	2021-04-07 00:29:26
P18	Wild Boar	1	8	2021-04-07 05:03:18
N19	Wild Boar	1	9	2021-04-07 06:30:24
R17	Wild Boar	3	18	2021-04-08 10:10:53
R17	Wild Boar	1	23	2021-04-08 10:47:59
O14	Wild Boar	10	17	2021-04-08 11:22:26
R15	Wild Boar	1	26	2021-04-08 14:09:31
P17	Wild Boar	1	19	2021-04-08 16:22:29
L24	Wild Boar	1	5.55556	2021-04-08 20:13:19
R17	Wild Boar	1	8	2021-04-08 21:53:46
N19	Wild Boar	1	8	2021-04-10 00:07:28
R17	Wild Boar	1	6	2021-04-10 06:53:25
M19	Wild Boar	1	12	2021-04-11 00:44:30
N19	Wild Boar	1	10	2021-04-11 05:44:48
R17	Wild Boar	1	13	2021-04-11 10:28:38
P18	Wild Boar	1	11	2021-04-11 15:27:29
N18	Wild Boar	1	11	2021-04-11 21:55:30
L22	Wild Boar	1	6.66667	2021-04-12 04:17:25
L24	Wild Boar	1	12.7778	2021-04-12 18:42:30
L24	Wild Boar	1	11.6667	2021-04-12 19:15:48
N19	Wild Boar	1	13	2021-04-12 22:20:30
N19	Wild Boar	1	12	2021-04-13 03:22:52
N19	Wild Boar	1	13	2021-04-13 03:54:01
M20	Wild Boar	2	14	2021-04-13 05:38:31
O17	Wild Boar	1	14	2021-04-13 08:48:42
N19	Wild Boar	1	9	2021-04-14 02:15:51
L22	Wild Boar	1	6.66667	2021-04-14 07:46:40
M19	Wild Boar	1	12	2021-04-14 21:32:42
R09	Wild Boar	1	18	2021-04-15 09:02:00
S11	Wild Boar	1	69	2021-04-15 17:37:21
L24	Wild Boar	1	11.6667	2021-04-15 21:38:54
M19	Wild Boar	1	14	2021-04-15 22:26:41
N19	Wild Boar	1	10	2021-04-16 03:36:33
N19	Wild Boar	1	9	2021-04-16 06:15:37
S14	Wild Boar	1	15	2021-04-16 09:54:01
S11	Wild Boar	1	75	2021-04-16 12:08:28
N19	Wild Boar	1	12	2021-04-16 20:57:11
N19	Wild Boar	1	11	2021-04-17 00:42:04
R17	Wild Boar	1	11	2021-04-17 03:52:06
L22	Wild Boar	1	10	2021-04-17 07:23:15
N19	Wild Boar	1	9	2021-04-17 21:49:35
N19	Wild Boar	1	9	2021-04-18 06:19:02
L22	Wild Boar	4	10.5556	2021-04-18 07:32:09
N19	Wild Boar	1	12	2021-04-18 20:12:53
N19	Wild Boar	1	7	2021-04-19 04:10:53
N19	Wild Boar	1	11	2021-04-20 08:38:36
L22	Wild Boar	1	10	2021-04-20 11:09:33
R15	Wild Boar	1	11	2021-04-20 19:36:55
R17	Wild Boar	1	12	2021-04-21 10:04:10
M23	Wild Boar	1	13	2021-04-21 12:53:57
M23	Wild Boar	1	12	2021-04-21 13:41:50
M23	Wild Boar	4	12	2021-04-21 14:35:25
M12	Wild Boar	1	9	2021-04-22 05:44:10
R17	Wild Boar	1	14	2021-04-22 16:09:20
R17	Wild Boar	1	13	2021-04-22 16:44:40
N15	Wild Boar	1	16	2021-04-23 09:11:27
M23	Wild Boar	1	9	2021-04-23 16:25:56
M12	Wild Boar	1	7	2021-04-24 06:08:53
M12	Wild Boar	1	9	2021-04-24 07:52:16
M12	Wild Boar	1	11	2021-04-24 08:30:58
M12	Wild Boar	1	12	2021-04-24 09:02:20
M12	Wild Boar	1	12	2021-04-24 10:07:43
N19	Wild Boar	1	9	2021-04-25 05:08:40
M23	Wild Boar	3	9	2021-04-25 08:38:24
M12	Wild Boar	1	7	2021-04-25 09:44:47
M23	Wild Boar	1	9	2021-04-25 11:17:48
M12	Wild Boar	2	9	2021-04-25 18:54:12
L24	Wild Boar	1	10	2021-04-26 13:58:17
R17	Wild Boar	1	13	2021-04-26 14:33:55
P18	Wild Boar	1	12	2021-04-26 15:57:04
P18	Wild Boar	1	13	2021-04-26 16:04:04
M12	Wild Boar	1	11	2021-04-28 08:31:55
N19	Wild Boar	1	10	2021-04-29 05:15:36
M12	Wild Boar	1	10	2021-04-29 06:07:08
R17	Wild Boar	1	21	2021-04-29 17:06:38
N19	Wild Boar	1	17	2021-04-29 19:34:37
M12	Wild Boar	1	19	2021-04-30 20:32:04
N18	Wild Boar	1	18	2021-04-30 22:28:49
N19	Wild Boar	1	16	2021-04-30 23:15:34
M19	Wild Boar	1	18	2021-05-02 00:33:51
N19	Wild Boar	1	14	2021-05-02 03:46:42
S14	Wild Boar	1	15	2021-05-02 11:00:12
M12	Wild Boar	1	9	2021-05-02 21:57:04
N19	Wild Boar	1	11	2021-05-03 01:51:24
N19	Wild Boar	1	12	2021-05-03 08:44:44
R09	Wild Boar	2	20	2021-05-04 11:44:45
N19	Wild Boar	1	15	2021-05-07 23:12:39
L22	Wild Boar	1	17.7778	2021-05-08 07:56:01
R17	Wild Boar	1	20	2021-05-08 09:53:48
M12	Wild Boar	1	18	2021-05-09 02:19:47
R12	Wild Boar	1	17	2021-05-09 04:51:45
R09	Wild Boar	1	18	2021-05-10 06:24:34
Q16	Wild Boar	1	8	2021-05-10 18:45:47
M23	Wild Boar	2	20	2021-05-11 12:46:20
Q13	Wild Boar	1	23	2021-05-11 17:06:11
R09	Wild Boar	1	16	2021-05-11 22:37:50
N19	Wild Boar	1	16	2021-05-12 02:51:54
M12	Wild Boar	1	14	2021-05-12 06:11:13
Q13	Wild Boar	2	20	2021-05-12 10:10:29
Q13	Wild Boar	1	22	2021-05-12 12:03:58
R10	Wild Boar	1	20	2021-05-12 15:25:05
N23	Wild Boar	1	18	2021-05-12 18:57:28
Q13	Wild Boar	1	17	2021-05-13 07:57:07
Q13	Wild Boar	1	19	2021-05-13 14:17:36
Q13	Wild Boar	1	17	2021-05-14 06:38:38
L22	Wild Boar	1	15.5556	2021-05-14 09:44:29
N19	Wild Boar	1	16	2021-05-15 05:36:05
M12	Wild Boar	1	14	2021-05-15 06:18:05
M12	Wild Boar	1	10	2021-05-16 05:46:27
Q13	Wild Boar	1	14	2021-05-16 18:40:58
M19	Wild Boar	1	11	2021-05-17 00:19:01
M19	Wild Boar	1	17	2021-05-17 01:13:35
O14	Wild Boar	1	10	2021-05-17 05:53:24
Q13	Wild Boar	1	18	2021-05-17 14:04:02
N18	Wild Boar	1	14	2021-05-18 21:23:43
N23	Wild Boar	1	14	2021-05-19 09:25:29
M23	Wild Boar	1	16	2021-05-19 17:22:28
O14	Wild Boar	1	21	2021-05-19 18:01:40
Q13	Wild Boar	1	13	2021-05-20 05:23:36
S14	Wild Boar	1	15	2021-05-20 05:59:13
Q13	Wild Boar	1	20	2021-05-20 14:43:46
R09	Wild Boar	1	16	2021-05-21 06:24:23
R09	Wild Boar	1	20	2021-05-21 13:15:24
L24	Wild Boar	1	15.5556	2021-05-21 18:04:48
M12	Wild Boar	1	15	2021-05-22 05:55:22
M12	Wild Boar	1	11	2021-05-23 07:40:56
S14	Wild Boar	1	18	2021-05-23 14:18:24
N19	Wild Boar	1	19	2021-05-24 20:22:12
Q13	Wild Boar	2	18	2021-05-25 15:53:08
M19	Wild Boar	1	14	2021-05-26 06:08:52
Q13	Wild Boar	1	22	2021-05-28 11:39:29
N23	Wild Boar	1	24	2021-05-29 13:56:32
R09	Wild Boar	1	21	2021-05-29 14:43:29
S09	Wild Boar	1	22	2021-05-29 19:19:53
R09	Wild Boar	1	18	2021-05-30 06:40:01
M12	Wild Boar	1	17	2021-05-31 06:04:20
P18	Wild Boar	1	22	2021-05-31 09:57:23
R15	Wild Boar	5	27	2021-05-31 14:04:34
M23	Wild Boar	1	18	2021-06-01 01:44:59
P18	Wild Boar	1	20	2021-06-01 09:52:45
P19	Wild Boar	1	19	2021-06-02 07:18:57
Q13	Wild Boar	1	23	2021-06-02 12:12:13
M19	Wild Boar	1	14	2021-06-03 22:04:43
R09	Wild Boar	1	29	2021-06-06 11:19:50
S11	Wild Boar	1	23	2021-06-08 09:16:29
M23	Wild Boar	1	22	2021-06-08 17:57:18
N23	Wild Boar	1	22	2021-06-08 19:56:38
N15	Wild Boar	2	24	2021-06-09 04:33:52
S11	Wild Boar	1	69	2021-06-09 06:51:16
N15	Wild Boar	6	24	2021-06-09 14:27:06
N15	Wild Boar	1	22	2021-06-10 08:56:35
Q13	Wild Boar	1	23	2021-06-10 11:47:25
L24	Wild Boar	1	21.6667	2021-06-10 13:02:18
R09	Wild Boar	1	21	2021-06-10 16:24:47
N19	Wild Boar	1	19	2021-06-10 20:41:59
L24	Wild Boar	1	17.7778	2021-06-10 22:29:01
N19	Wild Boar	1	19	2021-06-11 01:51:46
N23	Wild Boar	1	16	2021-06-12 01:06:35
R10	Wild Boar	1	21.6667	2021-06-13 17:37:23
O14	Wild Boar	2	23	2021-06-13 18:09:36
S11	Wild Boar	1	68	2021-06-14 09:34:23
M11	Wild Boar	1	22.7778	2021-06-14 10:22:25
S09	Wild Boar	2	24	2021-06-14 13:00:46
R10	Wild Boar	2	25.5556	2021-06-14 15:31:33
N19	Wild Boar	1	22	2021-06-14 20:13:13
N23	Wild Boar	9	22	2021-06-15 12:41:54
R10	Wild Boar	1	20.5556	2021-06-16 20:03:36
S11	Wild Boar	1	60	2021-06-17 10:28:29
S14	Wild Boar	1	14	2021-06-18 12:16:03
S14	Wild Boar	1	15	2021-06-18 12:23:23
O14	Wild Boar	2	16	2021-06-18 18:04:16
S09	Wild Boar	1	20	2021-06-19 18:06:09
N19	Wild Boar	1	19	2021-06-19 19:01:43
S14	Wild Boar	1	19	2021-06-19 19:26:48
R09	Wild Boar	1	16	2021-06-20 05:31:41
R12	Wild Boar	1	21	2021-06-20 14:20:24
R10	Wild Boar	1	25	2021-06-20 17:18:32
N23	Wild Boar	1	24	2021-06-21 02:27:58
N15	Wild Boar	1	28	2021-06-21 18:43:51
N15	Wild Boar	1	23	2021-06-22 19:12:36
R09	Wild Boar	1	17	2021-06-23 04:23:41
M16	Wild Boar	1	21	2021-06-23 07:03:46
M23	Wild Boar	1	20	2021-06-23 10:42:40
M23	Wild Boar	3	20	2021-06-23 11:22:16
R10	Wild Boar	1	25.5556	2021-06-23 17:26:05
N19	Wild Boar	1	21	2021-06-23 22:37:03
S14	Wild Boar	1	23	2021-06-24 18:01:02
N19	Wild Boar	1	20	2021-06-24 19:36:38
R15	Wild Boar	1	22	2021-06-27 10:19:05
M12	Wild Boar	1	21	2021-06-27 18:00:41
R10	Wild Boar	1	22.7778	2021-06-27 18:40:53
R17	Wild Boar	2	24	2021-06-29 12:46:06
M12	Wild Boar	1	19	2021-06-29 19:22:16
O14	Wild Boar	1	25	2021-07-01 18:16:49
O14	Wild Boar	1	22	2021-07-01 21:39:32
R12	Wild Boar	1	23	2021-07-02 11:22:48
R09	Wild Boar	1	21	2021-07-02 13:36:25
N19	Wild Boar	1	17	2021-07-02 21:55:39
M23	Wild Boar	1	21	2021-07-03 18:11:46
P19	Wild Boar	1	22	2021-07-04 16:08:21
M12	Wild Boar	1	17	2021-07-05 20:30:03
R15	Wild Boar	1	22	2021-07-06 00:39:31
R15	Wild Boar	1	22	2021-07-06 01:22:48
O14	Wild Boar	1	22	2021-07-06 18:07:03
S09	Wild Boar	1	22	2021-07-07 12:48:39
P18	Wild Boar	1	21	2021-07-09 06:15:27
P18	Wild Boar	1	20	2021-07-09 07:25:11
S14	Wild Boar	1	24	2021-07-09 09:58:06
L22	Wild Boar	1	25.5556	2021-07-09 16:46:48
R10	Wild Boar	1	23.8889	2021-07-10 09:28:14
R12	Wild Boar	1	24	2021-07-10 11:10:21
M23	Wild Boar	1	23	2021-07-10 14:32:57
N15	Wild Boar	1	28	2021-07-10 18:48:39
S09	Wild Boar	1	24	2021-07-11 18:54:15
S11	Wild Boar	1	71	2021-07-12 10:59:21
R10	Wild Boar	1	25	2021-07-12 16:39:28
R17	Wild Boar	1	21	2021-07-12 19:54:34
S11	Wild Boar	2	77	2021-07-14 18:31:00
M23	Wild Boar	1	21	2021-07-15 07:21:34
R10	Wild Boar	1	25	2021-07-15 08:39:37
R12	Wild Boar	1	24	2021-07-16 14:30:23
P18	Wild Boar	1	22	2021-07-16 16:14:22
O14	Wild Boar	1	25	2021-07-17 15:08:45
R15	Wild Boar	1	22	2021-07-17 23:06:44
P19	Wild Boar	1	21	2021-07-18 09:14:52
R09	Wild Boar	1	22	2021-07-20 09:04:00
O14	Wild Boar	1	23	2021-07-21 13:26:22
R10	Wild Boar	1	21.6667	2021-07-21 14:08:21
R10	Wild Boar	1	20	2021-07-22 06:35:50
N15	Wild Boar	1	22	2021-07-23 10:17:07
R10	Wild Boar	1	20.5556	2021-07-25 17:46:17
N15	Wild Boar	2	22	2021-07-27 06:34:26
R09	Wild Boar	1	21	2021-07-27 07:30:40
R17	Wild Boar	2	21	2021-07-27 18:45:45
N15	Wild Boar	1	21	2021-07-28 06:55:47
R09	Wild Boar	1	23	2021-07-28 11:21:01
L22	Wild Boar	1	23.8889	2021-07-28 15:03:58
R15	Wild Boar	1	27	2021-07-30 15:28:13
L24	Wild Boar	1	25.5556	2021-07-31 12:27:46
R15	Wild Boar	2	28	2021-07-31 20:03:37
M23	Wild Boar	2	21	2021-08-01 09:07:22
M23	Wild Boar	1	22	2021-08-01 10:12:50
M16	Wild Boar	1	31	2021-08-01 13:18:44
R12	Wild Boar	1	24	2021-08-02 19:07:45
N19	Wild Boar	1	22	2021-08-03 12:35:53
R15	Wild Boar	1	8	2021-08-04 03:05:59
O14	Wild Boar	1	25	2021-08-04 13:39:23
P18	Wild Boar	1	22	2021-08-05 10:04:11
P18	Wild Boar	1	22	2021-08-05 13:38:49
O14	Wild Boar	1	20	2021-08-06 12:45:36
R12	Wild Boar	1	20	2021-08-08 06:10:03
R09	Wild Boar	1	21	2021-08-08 07:07:03
R17	Wild Boar	1	17	2021-08-09 07:58:29
R17	Wild Boar	1	18	2021-08-09 08:02:07
R15	Wild Boar	1	30	2021-08-10 14:27:00
M23	Wild Boar	1	20	2021-08-10 14:50:43
O14	Wild Boar	1	26	2021-08-10 17:54:35
O14	Wild Boar	1	26	2021-08-11 13:58:10
R15	Wild Boar	1	20	2021-08-13 12:47:59
R09	Wild Boar	1	19	2021-08-13 15:11:06
R12	Wild Boar	1	18	2021-08-14 02:48:01
P18	Wild Boar	1	20	2021-08-15 13:25:30
L24	Wild Boar	1	15.5556	2021-08-15 15:10:04
R12	Wild Boar	1	20	2021-08-16 06:38:58
R12	Wild Boar	1	21	2021-08-16 11:11:34
R12	Wild Boar	1	21	2021-08-16 16:15:52
R12	Wild Boar	1	22	2021-08-17 11:06:47
N15	Wild Boar	1	19	2021-08-18 07:33:49
R12	Wild Boar	1	4	2021-08-18 13:33:56
M23	Wild Boar	2	18	2021-08-22 10:52:21
N15	Wild Boar	1	20	2021-08-22 18:57:13
N15	Wild Boar	1	17	2021-08-23 07:36:26
N15	Wild Boar	1	22	2021-08-23 13:23:16
R12	Wild Boar	1	18	2021-08-24 04:06:19
N15	Wild Boar	1	21	2021-08-24 16:42:54
R10	Wild Boar	1	20.5556	2021-08-25 14:50:09
N15	Wild Boar	1	17	2021-08-27 06:01:53
N15	Wild Boar	1	19	2021-08-28 05:01:12
N15	Wild Boar	1	19	2021-08-30 05:41:49
N15	Wild Boar	1	20	2021-08-31 06:57:30
N15	Wild Boar	1	23	2021-09-02 03:18:54
N15	Wild Boar	1	20	2021-09-02 04:11:27
N15	Wild Boar	2	24	2021-09-03 03:16:17
M16	Wild Boar	1	20	2021-09-03 11:56:48
N15	Wild Boar	1	19	2021-09-05 07:02:44
N15	Wild Boar	2	17	2021-09-06 08:09:46
R15	Wild Boar	1	21	2021-09-07 04:46:22
N15	Wild Boar	1	21	2021-09-09 09:16:37
M12	Wild Boar	1	24	2021-09-09 16:10:17
P19	Wild Boar	1	28	2021-09-09 16:48:41
M16	Wild Boar	1	27	2021-09-11 11:55:51
N15	Wild Boar	2	24	2021-09-18 12:37:13
M16	Wild Boar	1	15	2021-09-19 17:06:00
M16	Wild Boar	1	15	2021-09-28 08:06:39
P19	Wild Boar	1	17	2021-09-29 07:23:30
P19	Wild Boar	1	11	2021-10-06 09:52:19
P19	Wild Boar	1	11	2021-10-06 09:58:26
M16	Wild Boar	1	11	2021-10-22 15:15:07
M16	Wild Boar	1	9	2021-11-02 09:46:22
M16	Wild Boar	1	8	2021-11-18 08:18:28
M16	Wild Boar	1	7	2021-11-21 10:37:26
M16	Wild Boar	1	9	2021-11-21 12:07:03
M21	Wild Boar	1	9	2021-11-24 09:58:26
M16	Wild Boar	1	25	2021-11-24 14:17:05
M16	Wild Boar	1	21	2021-11-24 16:02:28
M16	Wild Boar	1	11	2021-11-28 17:23:40
M16	Wild Boar	1	9	2021-11-30 10:30:54
M16	Wild Boar	1	23	2021-12-03 14:00:23
M16	Wild Boar	2	17	2021-12-06 10:32:02
M16	Wild Boar	1	10	2021-12-07 15:41:14
M16	Wild Boar	1	10	2021-12-18 16:42:24
L22	Wild Boar	1	3.88889	2022-01-09 19:18:00
R14	Wild Boar	1	24	2022-07-13 18:59:46
R14	Wild Boar	1	22	2022-08-12 07:58:18
R15	Wild Boar	1	26	2022-08-15 18:29:17
M23	Wild Boar	2	18	2022-09-10 11:18:38
M23	Wild Boar	1	8	2022-09-15 12:33:20
R14	Wild Boar	1	19	2022-09-19 07:03:03
R14	Wild Boar	1	13	2022-09-22 03:28:48
R15	Wild Boar	1	17	2022-10-14 14:42:17
Q18	Wild Boar	1	11	2022-10-25 00:57:48
N19	Wild Boar	1	9	2022-10-27 05:27:00
T15	Wild Boar	1	10	2022-10-27 12:24:16
N19	Wild Boar	1	8	2022-10-29 03:16:30
T15	Wild Boar	2	1	2022-10-29 11:01:13
T15	Wild Boar	1	-2	2022-10-29 21:06:56
N21	Wild Boar	1	12	2022-10-30 03:04:36
T15	Wild Boar	1	-5	2022-10-30 15:50:38
T15	Wild Boar	1	-7	2022-10-31 06:08:20
N21	Wild Boar	1	15	2022-11-02 21:09:51
N21	Wild Boar	1	8	2022-11-04 01:53:36
N21	Wild Boar	1	7	2022-11-05 06:52:34
R15	Wild Boar	1	11	2022-11-05 10:05:37
R15	Wild Boar	1	13	2022-11-05 16:49:13
N14	Wild Boar	1	15	2022-11-06 11:26:45
M24	Wild Boar	1	13	2022-11-08 17:31:54
R16	Wild Boar	1	16	2022-11-09 10:16:19
L24	Wild Boar	1	7.77778	2022-11-09 23:12:00
L24	Wild Boar	1	8.88889	2022-11-10 07:42:00
L24	Wild Boar	3	18.8889	2022-11-10 10:08:00
L24	Wild Boar	1	12.7778	2022-11-10 16:40:00
N21	Wild Boar	1	15	2022-11-10 18:24:15
L24	Wild Boar	1	10	2022-11-10 19:10:00
Q16	Wild Boar	1	17	2022-11-11 00:02:20
R17	Wild Boar	1	13	2022-11-11 01:04:17
Q16	Wild Boar	1	16	2022-11-11 05:30:50
O16	Wild Boar	3	14	2022-11-11 07:21:00
Q18	Wild Boar	1	14	2022-11-11 09:26:32
Q18	Wild Boar	1	15	2022-11-11 14:05:11
L24	Wild Boar	1	10.5556	2022-11-11 18:11:00
L24	Wild Boar	1	10.5556	2022-11-11 21:00:00
S13	Wild Boar	1	5	2022-11-14 03:25:34
L24	Wild Boar	1	2.77778	2022-11-14 06:26:00
L24	Wild Boar	1	5	2022-11-14 09:45:00
L24	Wild Boar	1	11.6667	2022-11-14 14:15:00
L24	Wild Boar	1	3.88889	2022-11-15 07:26:00
R12	Wild Boar	1	11	2022-11-15 10:27:07
O16	Wild Boar	1	23	2022-11-15 11:24:00
L24	Wild Boar	1	11.6667	2022-11-15 16:56:00
L24	Wild Boar	1	2.77778	2022-11-16 05:26:00
M24	Wild Boar	1	5	2022-11-16 06:06:50
L24	Wild Boar	1	5.55556	2022-11-16 07:05:00
T15	Wild Boar	1	5	2022-11-16 15:42:54
L24	Wild Boar	1	8.88889	2022-11-16 17:47:00
T15	Wild Boar	1	-5	2022-11-16 18:53:40
M24	Wild Boar	1	5	2022-11-17 04:19:16
R17	Wild Boar	1	8	2022-11-17 07:34:31
M24	Wild Boar	1	9	2022-11-17 09:58:46
L24	Wild Boar	1	10.5556	2022-11-17 10:00:00
L24	Wild Boar	1	11.6667	2022-11-17 10:37:00
M24	Wild Boar	1	5	2022-11-18 06:11:14
R17	Wild Boar	1	8	2022-11-18 06:45:36
L24	Wild Boar	1	5.55556	2022-11-18 09:57:26
L24	Wild Boar	1	7.77778	2022-11-18 10:00:54
Q18	Wild Boar	1	10	2022-11-18 11:16:49
R12	Wild Boar	1	13	2022-11-18 16:05:54
R11	Wild Boar	2	8	2022-11-18 16:49:41
R09	Wild Boar	1	15	2022-11-18 19:59:16
R09	Wild Boar	1	15	2022-11-19 00:05:11
L24	Wild Boar	1	10.5556	2022-11-19 10:36:48
S11	Wild Boar	1	7.77778	2022-11-19 11:14:08
L24	Wild Boar	1	13.8889	2022-11-19 12:34:34
Q18	Wild Boar	1	9	2022-11-19 18:54:28
R17	Wild Boar	1	9	2022-11-19 19:01:10
K23	Wild Boar	1	10	2022-11-20 10:20:16
Q18	Wild Boar	1	16	2022-11-20 11:14:35
M24	Wild Boar	1	7	2022-11-20 14:49:49
R12	Wild Boar	1	13	2022-11-21 10:48:44
S13	Wild Boar	1	11	2022-11-21 11:13:00
L24	Wild Boar	1	5	2022-11-21 13:09:13
R09	Wild Boar	1	9	2022-11-21 15:59:05
R09	Wild Boar	2	10	2022-11-21 16:02:33
M24	Wild Boar	1	4	2022-11-22 06:22:40
M24	Wild Boar	1	14	2022-11-22 11:31:34
M24	Wild Boar	1	11	2022-11-22 14:26:10
S13	Wild Boar	2	8	2022-11-23 07:22:22
R12	Wild Boar	1	13	2022-11-23 11:29:27
R16	Wild Boar	1	10	2022-11-23 15:08:25
R17	Wild Boar	1	10	2022-11-23 15:59:45
M24	Wild Boar	1	9	2022-11-23 18:36:11
R11	Wild Boar	1	10	2022-11-24 03:39:47
L24	Wild Boar	1	3.88889	2022-11-24 08:41:21
R17	Wild Boar	1	14	2022-11-24 10:18:07
L24	Wild Boar	1	7.77778	2022-11-24 18:09:59
M24	Wild Boar	1	10	2022-11-24 19:57:12
R17	Wild Boar	1	18	2022-11-25 15:10:20
Q18	Wild Boar	1	17	2022-11-26 13:23:32
Q18	Wild Boar	1	14	2022-11-26 15:35:39
M24	Wild Boar	1	8	2022-11-27 07:02:57
M24	Wild Boar	1	7	2022-11-27 08:47:33
M24	Wild Boar	1	11	2022-11-27 12:08:14
M24	Wild Boar	1	-3	2022-11-28 15:13:55
T13	Wild Boar	1	6	2022-11-29 07:17:34
T13	Wild Boar	1	2	2022-11-29 16:32:01
L24	Wild Boar	1	-7.22222	2022-11-30 11:52:57
L24	Wild Boar	1	-3.33333	2022-12-01 10:27:57
L24	Wild Boar	1	0	2022-12-01 13:14:50
R16	Wild Boar	1	1	2022-12-01 16:55:41
M24	Wild Boar	1	0	2022-12-01 17:07:18
N15	Wild Boar	1	3	2022-12-02 14:19:57
N15	Wild Boar	1	9	2022-12-02 14:43:29
S13	Wild Boar	1	2	2022-12-02 17:38:58
P16	Wild Boar	1	1	2022-12-04 12:43:23
M24	Wild Boar	1	8	2022-12-04 13:05:22
R09	Wild Boar	2	6	2022-12-05 00:26:47
P16	Wild Boar	1	2	2022-12-05 10:40:44
L24	Wild Boar	1	5	2022-12-05 12:39:43
M24	Wild Boar	1	1	2022-12-06 07:38:14
M24	Wild Boar	1	7	2022-12-06 11:07:52
M24	Wild Boar	1	8	2022-12-06 15:08:49
M24	Wild Boar	1	13	2022-12-07 12:34:55
L24	Wild Boar	1	5.55556	2022-12-07 14:51:55
O20	Wild Boar	1	3	2022-12-07 16:31:08
R09	Wild Boar	1	6	2022-12-07 17:57:06
R14	Wild Boar	1	9	2022-12-08 14:04:01
N15	Wild Boar	1	8	2022-12-08 15:14:08
R14	Wild Boar	4	9	2022-12-08 15:54:26
M24	Wild Boar	2	2	2022-12-09 04:30:03
M17	Wild Boar	1	13	2022-12-09 13:17:08
N15	Wild Boar	1	11	2022-12-09 15:52:56
R11	Wild Boar	2	3	2022-12-10 04:49:38
M24	Wild Boar	1	5	2022-12-10 14:11:20
N16	Wild Boar	1	6	2022-12-10 21:08:41
N16	Wild Boar	1	8	2022-12-10 21:34:17
M24	Wild Boar	1	-3	2022-12-11 05:30:41
N16	Wild Boar	1	3	2022-12-11 08:20:46
N22	Wild Boar	1	3	2022-12-11 12:46:05
M24	Wild Boar	1	7	2022-12-11 15:54:52
M24	Wild Boar	1	1	2022-12-11 19:21:57
N22	Wild Boar	1	-3	2022-12-12 07:08:59
N22	Wild Boar	1	-2	2022-12-12 07:10:17
S11	Wild Boar	1	2.77778	2022-12-12 20:41:55
M24	Wild Boar	1	-3	2022-12-13 06:46:07
N22	Wild Boar	1	-1	2022-12-13 07:25:56
M24	Wild Boar	1	-3	2022-12-13 08:07:05
M24	Wild Boar	1	4	2022-12-13 11:15:05
M24	Wild Boar	1	5	2022-12-13 14:48:15
M24	Wild Boar	1	5	2022-12-13 15:29:31
R16	Wild Boar	2	8	2022-12-13 16:16:06
M24	Wild Boar	1	0	2022-12-13 18:30:34
M24	Wild Boar	1	0	2022-12-13 19:15:39
R11	Wild Boar	1	7	2022-12-14 01:23:21
R11	Wild Boar	1	5	2022-12-14 16:30:29
N18	Wild Boar	1	4	2022-12-14 21:21:11
M18	Wild Boar	1	4	2022-12-15 06:38:28
O17	Wild Boar	1	4	2022-12-15 09:36:09
R16	Wild Boar	1	2	2022-12-15 23:01:33
R11	Wild Boar	1	8	2022-12-16 00:13:17
O18	Wild Boar	1	1	2022-12-16 11:38:11
O18	Wild Boar	1	1	2022-12-16 16:50:20
S13	Wild Boar	1	4	2022-12-16 17:23:03
R11	Wild Boar	1	0	2022-12-17 03:11:09
N22	Wild Boar	1	-6	2022-12-17 03:41:51
R16	Wild Boar	1	4	2022-12-17 12:11:49
R16	Wild Boar	1	9	2022-12-17 13:01:00
M21	Wild Boar	1	1	2022-12-17 15:32:08
Q18	Wild Boar	1	1	2022-12-17 17:04:40
M24	Wild Boar	1	0	2022-12-17 19:22:20
M19	Wild Boar	1	-2	2022-12-17 20:30:20
N18	Wild Boar	1	0	2022-12-17 22:09:25
M24	Wild Boar	1	3	2022-12-18 17:48:22
R16	Wild Boar	1	14	2022-12-19 14:44:32
R16	Wild Boar	1	2	2022-12-20 00:04:56
R11	Wild Boar	1	5	2022-12-20 03:38:59
R14	Wild Boar	1	7	2022-12-20 11:57:50
R16	Wild Boar	1	6	2022-12-20 12:18:16
M24	Wild Boar	1	3	2022-12-20 18:14:00
N18	Wild Boar	1	6	2022-12-20 21:53:31
Q18	Wild Boar	3	7	2022-12-21 10:37:44
M24	Wild Boar	1	13	2022-12-21 13:06:11
Q18	Wild Boar	1	15	2022-12-21 13:45:48
Q18	Wild Boar	1	10	2022-12-21 14:54:49
Q18	Wild Boar	1	10	2022-12-21 15:00:18
R14	Wild Boar	1	5	2022-12-21 18:07:09
R16	Wild Boar	1	15	2022-12-22 13:26:25
O18	Wild Boar	1	3	2022-12-22 15:41:49
M24	Wild Boar	1	3	2022-12-22 18:11:07
M24	Wild Boar	1	2	2022-12-22 18:43:49
N22	Wild Boar	1	9	2022-12-23 11:12:15
M24	Wild Boar	1	4	2022-12-24 10:45:12
Q13	Wild Boar	1	1	2022-12-24 20:58:10
Q13	Wild Boar	1	3	2022-12-24 21:02:30
Q13	Wild Boar	1	1	2022-12-24 21:31:54
P16	Wild Boar	1	0	2022-12-25 13:55:23
M24	Wild Boar	1	-1	2022-12-25 18:07:21
N22	Wild Boar	1	-2	2022-12-27 07:31:57
N22	Wild Boar	1	1	2022-12-27 15:21:52
O18	Wild Boar	1	-1	2022-12-28 17:58:23
S13	Wild Boar	1	8	2022-12-29 15:45:44
R16	Wild Boar	1	5	2022-12-31 17:40:28
R16	Wild Boar	1	3	2023-01-01 06:48:01
M17	Wild Boar	1	7	2023-01-01 17:45:05
N22	Wild Boar	1	0	2023-01-02 09:17:06
M17	Wild Boar	1	7	2023-01-02 17:33:09
N22	Wild Boar	1	-2	2023-01-02 23:52:24
N22	Wild Boar	1	-3	2023-01-03 05:40:49
R16	Wild Boar	1	7	2023-01-04 16:12:31
R16	Wild Boar	1	6	2023-01-04 17:34:21
O18	Wild Boar	1	3	2023-01-05 00:12:08
Q16	Wild Boar	1	11	2023-01-05 15:42:50
O18	Wild Boar	1	4	2023-01-05 17:09:23
S13	Wild Boar	1	2	2023-01-06 05:48:55
P16	Wild Boar	1	10	2023-01-07 11:58:10
O17	Wild Boar	1	5	2023-01-08 00:01:18
M24	Wild Boar	1	9	2023-01-08 18:33:45
O17	Wild Boar	1	3	2023-01-10 19:59:37
T14	Wild Boar	1	2	2023-01-11 08:46:25
Q16	Wild Boar	1	9	2023-01-11 11:42:53
Q16	Wild Boar	1	10	2023-01-11 17:04:19
O18	Wild Boar	1	8	2023-01-11 20:59:45
O17	Wild Boar	1	6	2023-01-12 14:34:03
S11	Wild Boar	1	3.88889	2023-01-13 10:46:44
M17	Wild Boar	1	7	2023-01-13 20:31:12
R16	Wild Boar	1	1	2023-01-15 16:38:03
T14	Wild Boar	1	2	2023-01-16 17:45:55
S13	Wild Boar	1	8	2023-01-17 11:06:30
O17	Wild Boar	1	-1	2023-01-18 13:40:32
R11	Wild Boar	1	3	2023-01-18 18:09:12
N19	Wild Boar	1	0	2023-01-18 19:26:49
P16	Wild Boar	1	6	2023-01-19 14:51:45
R11	Wild Boar	1	1	2023-01-20 15:13:13
P16	Wild Boar	1	3	2023-01-20 17:13:52
S13	Wild Boar	1	0	2023-01-21 00:18:21
S13	Wild Boar	1	14	2023-01-22 12:44:19
Q16	Wild Boar	1	10	2023-01-22 15:58:35
Q16	Wild Boar	1	10	2023-01-22 16:01:41
O17	Wild Boar	1	-1	2023-01-24 08:19:36
S13	Wild Boar	1	3	2023-01-24 10:33:54
T14	Wild Boar	1	1	2023-01-24 21:49:51
M24	Wild Boar	1	-6	2023-01-26 08:59:29
R11	Wild Boar	1	2	2023-01-26 22:08:07
Q13	Wild Boar	1	4	2023-01-27 19:11:07
S13	Wild Boar	1	-1	2023-01-27 21:53:49
R16	Wild Boar	1	4	2023-01-28 08:35:36
T14	Wild Boar	1	2	2023-01-29 19:53:44
M11	Wild Boar	1	5	2023-02-03 06:27:31
M11	Wild Boar	1	6	2023-02-05 02:10:48
S13	Wild Boar	1	5	2023-02-07 05:19:32
Q18	Wild Boar	1	9	2023-02-17 16:43:45
S13	Wild Boar	1	6	2023-02-17 20:40:31
S13	Wild Boar	1	3	2023-02-21 19:56:49
Q18	Wild Boar	1	3	2023-02-26 09:23:48
S13	Wild Boar	1	11	2023-02-26 15:58:21
Q18	Wild Boar	1	7	2023-02-26 16:34:04
Q18	Wild Boar	1	4	2023-02-26 18:20:27
Q18	Wild Boar	1	10	2023-02-27 17:25:00
M18	Wild Boar	1	16	2023-03-03 12:23:18
N19	Wild Boar	1	4	2023-03-03 23:35:34
P18	Wild Boar	1	3	2023-03-04 05:54:35
N19	Wild Boar	1	13	2023-03-08 19:39:49
N19	Wild Boar	1	9	2023-03-08 22:28:22
S11	Wild Boar	1	10.5556	2023-03-09 05:07:16
Q18	Wild Boar	1	24	2023-03-09 09:43:32
S12	Wild Boar	1	11	2023-03-10 03:12:36
O16	Wild Boar	1	15	2023-03-10 04:47:32
S12	Wild Boar	1	16	2023-03-11 18:47:34
N15	Wild Boar	1	11	2023-03-12 05:12:01
N19	Wild Boar	1	3	2023-03-12 23:59:00
S12	Wild Boar	1	11	2023-03-13 20:01:25
S12	Wild Boar	1	12	2023-03-14 23:55:35
M17	Wild Boar	1	15	2023-03-15 00:30:22
M17	Wild Boar	1	14	2023-03-15 08:13:44
O14	Wild Boar	1	9	2023-03-15 21:17:06
P18	Wild Boar	1	1	2023-03-17 21:00:23
O16	Wild Boar	1	3	2023-03-18 00:40:21
S12	Wild Boar	1	9	2023-03-18 14:23:37
S12	Wild Boar	1	8	2023-03-19 10:00:39
O16	Wild Boar	1	13	2023-03-19 10:57:23
N19	Wild Boar	1	5	2023-03-19 22:31:45
S12	Wild Boar	1	7	2023-03-20 08:04:31
O15	Wild Boar	1	13	2023-03-21 17:32:41
M18	Wild Boar	1	11	2023-03-22 18:57:28
N16	Wild Boar	1	8	2023-03-23 22:08:47
Q18	Wild Boar	1	5	2023-03-24 18:51:04
Q18	Wild Boar	1	5	2023-03-25 01:43:46
S12	Wild Boar	1	7	2023-03-25 06:10:15
O16	Wild Boar	1	10	2023-03-25 17:25:03
O16	Wild Boar	2	7	2023-03-26 21:38:32
N19	Wild Boar	1	5	2023-03-27 01:07:53
S12	Wild Boar	1	6	2023-03-27 03:00:59
R09	Wild Boar	2	16	2023-03-27 19:11:35
K24	Wild Boar	1	6	2023-03-27 22:58:43
K24	Wild Boar	1	6	2023-03-27 23:33:27
L24	Wild Boar	1	5	2023-03-28 01:38:51
R09	Wild Boar	1	7	2023-03-28 13:06:00
Q16	Wild Boar	1	14	2023-03-28 18:20:23
L24	Wild Boar	1	3.89	2023-03-29 02:39:30
K24	Wild Boar	1	5	2023-03-29 03:46:59
S12	Wild Boar	1	7	2023-03-29 07:14:01
K24	Wild Boar	1	7	2023-03-30 23:53:02
L24	Wild Boar	1	6.67	2023-03-31 23:21:08
L24	Wild Boar	1	5.56	2023-04-01 02:39:04
R09	Wild Boar	1	16	2023-04-01 07:21:18
O16	Wild Boar	1	14	2023-04-01 21:27:36
Q18	Wild Boar	1	8	2023-04-04 11:31:37
O16	Wild Boar	1	12	2023-04-05 15:13:11
Q18	Wild Boar	1	11	2023-04-05 16:46:11
N19	Wild Boar	1	6	2023-04-06 02:08:50
L24	Wild Boar	1	1.67	2023-04-07 01:29:34
O16	Wild Boar	1	21	2023-04-08 12:23:04
L24	Wild Boar	1	6.67	2023-04-08 19:05:29
L24	Wild Boar	1	8.89	2023-04-09 23:37:09
L24	Wild Boar	1	12.78	2023-04-10 22:13:17
L24	Wild Boar	1	8.89	2023-04-11 21:31:46
L24	Wild Boar	1	8.89	2023-04-11 23:50:56
L24	Wild Boar	1	8.89	2023-04-12 04:10:09
N19	Wild Boar	1	14	2023-04-12 21:39:30
L24	Wild Boar	1	11.67	2023-04-12 22:07:08
L24	Wild Boar	1	11.67	2023-04-12 22:43:01
M20	Wild Boar	1	22	2023-04-13 09:59:04
M20	Wild Boar	1	24	2023-04-13 14:02:59
M20	Wild Boar	1	20	2023-04-13 15:10:16
N17	Wild Boar	1	12	2023-04-13 23:16:02
N17	Wild Boar	1	11	2023-04-14 01:30:43
O16	Wild Boar	1	17	2023-04-14 18:35:23
L24	Wild Boar	1	15	2023-04-15 21:44:17
K24	Wild Boar	1	14	2023-04-16 03:17:26
L24	Wild Boar	1	15	2023-04-16 20:28:15
L24	Wild Boar	1	13.89	2023-04-16 23:17:09
L24	Wild Boar	1	13.89	2023-04-17 01:13:33
M21	Wild Boar	1	18	2023-04-19 22:52:02
O16	Wild Boar	1	18	2023-04-20 18:35:32
S10	Wild Boar	1	4	2023-04-21 23:28:07
S10	Wild Boar	1	4	2023-04-22 07:48:57
Q18	Wild Boar	1	3	2023-04-23 06:48:59
N14	Wild Boar	1	4	2023-04-24 07:39:55
L24	Wild Boar	1	10	2023-04-26 19:15:59
O18	Wild Boar	1	12	2023-04-28 11:49:04
S10	Wild Boar	2	11	2023-04-29 12:30:23
L24	Wild Boar	1	6.67	2023-04-30 01:16:25
Q18	Wild Boar	1	21	2023-04-30 09:29:11
Q18	Wild Boar	1	28	2023-04-30 11:28:10
Q18	Wild Boar	1	23	2023-04-30 15:22:57
L24	Wild Boar	1	11.67	2023-04-30 20:26:12
L24	Wild Boar	1	11.67	2023-04-30 21:02:21
L24	Wild Boar	1	12.78	2023-05-01 20:08:41
L24	Wild Boar	1	13.89	2023-05-02 19:42:21
N19	Wild Boar	1	15	2023-05-03 05:33:21
O16	Wild Boar	1	16	2023-05-05 08:15:13
N19	Wild Boar	1	9	2023-05-06 22:59:56
L24	Wild Boar	1	10.56	2023-05-07 18:13:31
M16	Wild Boar	1	12	2023-05-08 02:42:48
N19	Wild Boar	1	12	2023-05-08 20:50:12
Q18	Wild Boar	1	12	2023-05-09 15:22:17
L24	Wild Boar	1	8.89	2023-05-11 23:06:20
Q13	Wild Boar	1	10	2023-05-12 08:54:03
L24	Wild Boar	1	20.56	2023-05-12 17:24:51
N19	Wild Boar	1	16	2023-05-15 03:46:35
N16	Wild Boar	1	23	2023-05-15 15:26:50
N19	Wild Boar	1	17	2023-05-16 06:57:34
Q18	Wild Boar	1	18	2023-05-16 18:06:40
S12	Wild Boar	1	16	2023-05-16 22:54:09
M24	Wild Boar	1	24	2023-05-18 16:43:44
M24	Wild Boar	5	23	2023-05-18 17:34:58
O20	Wild Boar	1	24	2023-05-22 12:31:56
X04	Wild Boar	1	22	2023-05-23 12:59:35
N19	Wild Boar	1	16	2023-05-28 05:29:41
S13	Wild Boar	1	18	2023-05-28 10:39:36
N19	Wild Boar	1	17	2023-05-29 05:08:54
N19	Wild Boar	1	19	2023-05-30 20:24:22
N19	Wild Boar	1	17	2023-05-31 19:43:04
T14	Wild Boar	1	19	2023-06-01 15:39:57
Q18	Wild Boar	1	13	2023-06-02 17:17:25
L24	Wild Boar	1	10.5	2023-06-03 01:51:58
L24	Wild Boar	1	13.8	2023-06-03 03:00:19
N19	Wild Boar	1	13	2023-06-03 05:53:42
K24	Wild Boar	4	11	2023-06-04 01:21:53
N19	Wild Boar	1	13	2023-06-04 04:22:04
N19	Wild Boar	1	14	2023-06-06 04:50:51
L24	Wild Boar	1	17.78	2023-06-07 23:20:20
L24	Wild Boar	1	18.89	2023-06-08 02:28:40
K24	Wild Boar	1	20	2023-06-08 04:47:12
L24	Wild Boar	1	27.78	2023-06-08 16:52:41
L24	Wild Boar	3	25.56	2023-06-08 17:39:37
L24	Wild Boar	1	20.5	2023-06-08 20:56:41
L24	Wild Boar	1	18.89	2023-06-09 04:04:12
L24	Wild Boar	2	23.89	2023-06-09 10:36:28
O16	Wild Boar	1	24	2023-06-09 18:44:00
L24	Wild Boar	1	22.78	2023-06-09 21:27:08
L24	Wild Boar	2	20.5556	2023-06-10 04:34:21
L24	Wild Boar	1	21.6667	2023-06-10 05:29:14
L24	Wild Boar	1	22.7778	2023-06-10 19:38:56
N19	Wild Boar	1	18	2023-06-11 04:18:07
L24	Wild Boar	1	13.8889	2023-06-12 22:58:14
L24	Wild Boar	1	13.8889	2023-06-13 02:20:14
L24	Wild Boar	1	15.5556	2023-06-14 05:20:48
L24	Wild Boar	1	17.7778	2023-06-14 06:05:03
L24	Wild Boar	2	21.6667	2023-06-15 12:14:43
L24	Wild Boar	1	18.8889	2023-06-15 20:13:31
N19	Wild Boar	2	17	2023-06-19 05:26:22
L24	Wild Boar	1	18.8889	2023-06-20 19:32:31
L24	Wild Boar	3	20	2023-06-21 09:36:17
L24	Wild Boar	1	22.7778	2023-06-22 18:41:41
L24	Wild Boar	1	21.6667	2023-06-22 19:07:20
L24	Wild Boar	1	18.8889	2023-06-23 20:18:53
K24	Wild Boar	2	23	2023-06-24 10:27:42
K24	Wild Boar	2	19	2023-06-25 07:48:03
O19	Wild Boar	1	19	2023-06-25 19:01:16
K24	Wild Boar	1	18	2023-06-25 22:59:02
X06A	Wild Boar	1	24	2023-06-26 18:58:27
K24	Wild Boar	1	22	2023-06-27 18:38:20
N19	Wild Boar	1	21	2023-06-28 09:36:20
K24	Wild Boar	1	21	2023-06-28 18:44:38
K24	Wild Boar	1	18	2023-06-29 14:42:55
K24	Wild Boar	1	21	2023-06-30 07:09:28
K24	Wild Boar	3	26	2023-06-30 09:31:35
L24	Wild Boar	5	25	2023-06-30 13:10:58
O20	Wild Boar	1	25	2023-06-30 15:57:33
L24	Wild Boar	1	22.7778	2023-06-30 18:27:22
K24	Wild Boar	1	20	2023-07-01 00:08:50
L24	Wild Boar	1	18.8889	2023-07-01 03:21:46
L24	Wild Boar	1	18.8889	2023-07-01 20:53:54
L24	Wild Boar	1	18.8889	2023-07-02 07:37:50
L24	Wild Boar	2	22.7778	2023-07-04 20:35:25
N19	Wild Boar	1	19	2023-07-06 04:42:17
K24	Wild Boar	1	23	2023-07-07 08:22:56
O19	Wild Boar	1	29	2023-07-07 17:40:57
K24	Wild Boar	1	25	2023-07-07 19:12:01
L24	Wild Boar	1	25	2023-07-07 20:04:06
N19	Wild Boar	2	23	2023-07-08 04:38:30
K24	Wild Boar	2	25	2023-07-08 05:57:52
L24	Wild Boar	4	26.6667	2023-07-08 17:23:33
L24	Wild Boar	1	23.8889	2023-07-08 19:41:40
N19	Wild Boar	1	23	2023-07-09 04:43:36
N19	Wild Boar	1	20	2023-07-09 07:13:11
L24	Wild Boar	2	25	2023-07-09 08:51:09
L24	Wild Boar	4	26.6667	2023-07-09 09:51:43
L24	Wild Boar	1	23.8889	2023-07-09 19:48:13
L24	Wild Boar	8	23.8889	2023-07-10 10:08:18
O19	Wild Boar	1	21	2023-07-10 19:51:18
N19	Wild Boar	1	23	2023-07-11 18:07:14
N19	Wild Boar	1	20	2023-07-11 20:57:30
O20	Wild Boar	1	21	2023-07-12 19:36:44
N19	Wild Boar	1	24	2023-07-12 20:44:28
O19	Wild Boar	1	21	2023-07-12 22:32:45
N19	Wild Boar	1	20	2023-07-13 20:39:17
L24	Wild Boar	2	21.6667	2023-07-14 09:37:27
L24	Wild Boar	1	21.6667	2023-07-14 12:34:01
N19	Wild Boar	1	20	2023-07-15 05:44:11
K24	Wild Boar	1	24	2023-07-15 12:47:02
L24	Wild Boar	1	20	2023-07-16 07:36:57
L24	Wild Boar	1	21.6667	2023-07-16 08:22:10
L24	Wild Boar	1	22.7778	2023-07-16 08:54:06
O17	Wild Boar	7	17	2023-07-16 23:19:33
M11	Wild Boar	1	22	2023-07-19 10:50:22
M24	Wild Boar	1	21	2023-07-20 09:50:22
M24	Wild Boar	1	26	2023-07-20 17:03:28
M24	Wild Boar	2	22	2023-07-20 19:27:17
L24	Wild Boar	1	21.6667	2023-07-22 10:21:42
L24	Wild Boar	1	22.7778	2023-07-22 17:31:28
L24	Wild Boar	1	22.7778	2023-07-22 18:02:37
L24	Wild Boar	1	25	2023-07-24 11:35:04
P16	Wild Boar	1	20	2023-07-27 06:47:34
N12	Wild Boar	2	25	2023-07-31 12:00:22
N12	Wild Boar	1	25	2023-07-31 15:00:31
K24	Wild Boar	2	27	2023-08-05 11:21:52
S09	Wild Boar	1	21	2023-08-06 08:12:12
O19	Wild Boar	1	22	2023-08-06 13:11:18
O20	Wild Boar	3	21	2023-08-06 14:23:47
O20	Wild Boar	1	21	2023-08-07 15:09:50
L24	Wild Boar	1	21.6667	2023-08-08 12:30:40
L24	Wild Boar	1	22.7778	2023-08-08 16:31:51
L24	Wild Boar	3	21.6667	2023-08-08 18:13:42
L24	Wild Boar	1	20.5556	2023-08-08 18:52:25
M18	Wild Boar	1	22	2023-08-12 08:47:16
M18	Wild Boar	2	21	2023-08-12 09:07:41
R09	Wild Boar	2	24	2023-08-14 14:25:05
S10	Wild Boar	1	20	2023-08-15 06:29:25
S10	Wild Boar	1	21	2023-08-16 00:46:05
L12	Wild Boar	1	21	2023-08-16 07:12:28
R09	Wild Boar	1	23	2023-08-16 17:53:54
T13	Wild Boar	1	21	2023-08-17 07:03:52
K24	Wild Boar	1	24	2023-08-17 18:34:55
O20	Wild Boar	2	21	2023-08-19 14:34:07
T14	Wild Boar	1	20	2023-08-20 02:53:41
M24	Wild Boar	1	25	2023-08-22 18:47:06
S10	Wild Boar	1	21	2023-08-23 02:55:00
S10	Wild Boar	1	21	2023-08-23 03:24:07
S15	Wild Boar	1	19	2023-08-23 05:28:42
S09	Wild Boar	1	19	2023-08-28 11:15:26
S09	Wild Boar	1	19	2023-08-29 09:56:43
R09	Wild Boar	1	16	2023-08-30 01:24:08
N12	Wild Boar	1	17	2023-08-30 06:56:54
R11	Wild Boar	1	18	2023-09-01 03:52:50
R11	Wild Boar	1	21	2023-09-01 20:25:43
S15	Wild Boar	1	19	2023-09-01 22:34:57
S15	Wild Boar	1	17	2023-09-02 03:14:46
N22	Wild Boar	1	17	2023-09-02 09:53:34
S10	Wild Boar	1	17	2023-09-03 02:01:22
O14	Wild Boar	1	20	2023-09-03 18:23:32
R09	Wild Boar	1	16	2023-09-04 05:30:19
R09	Wild Boar	1	20	2023-09-05 17:52:42
S09	Wild Boar	1	22	2023-09-08 09:08:26
N19	Wild Boar	1	21	2023-09-09 13:45:37
R11	Wild Boar	1	22	2023-09-10 02:00:42
N19	Wild Boar	1	19	2023-09-10 08:55:04
M16	Wild Boar	1	19	2023-09-13 17:20:11
Q18	Wild Boar	1	17	2023-09-14 04:35:44
Q16	Wild Boar	1	20	2023-09-17 18:32:00
R09	Wild Boar	1	18	2023-09-18 05:45:25
T14	Wild Boar	1	20	2023-09-18 16:00:07
R11	Wild Boar	1	21	2023-09-19 06:33:21
N19	Wild Boar	1	14	2023-09-21 10:04:20
O16	Wild Boar	1	18	2023-09-21 11:04:37
M21	Wild Boar	1	13	2023-09-22 07:06:41
O19	Wild Boar	1	12	2023-09-22 18:51:49
N12	Wild Boar	1	15	2023-09-23 08:22:09
Q16	Wild Boar	1	12	2023-09-24 09:36:00
T14	Wild Boar	1	13	2023-09-24 12:39:47
S13	Wild Boar	1	15	2023-09-26 09:27:45
R15	Wild Boar	1	16	2023-09-26 11:51:05
R11	Wild Boar	1	17	2023-09-27 08:24:18
N19	Wild Boar	1	15	2023-09-27 10:50:16
N19	Wild Boar	1	14	2023-09-27 11:09:49
R11	Wild Boar	1	18	2023-09-27 13:19:12
M17	Wild Boar	1	17	2023-10-01 11:46:24
S13	Wild Boar	1	12	2023-10-02 16:05:06
O16	Wild Boar	3	16	2023-10-03 10:04:03
S09	Wild Boar	1	16	2023-10-04 11:43:40
R09	Wild Boar	1	14	2023-10-05 14:03:07
Q16	Wild Boar	1	10	2023-10-06 10:04:00
S10	Wild Boar	1	11	2023-10-06 13:42:46
S10	Wild Boar	1	14	2023-10-08 08:12:50
M24	Wild Boar	1	11	2023-10-10 20:10:41
S10	Wild Boar	1	12	2023-10-11 07:13:30
S09	Wild Boar	1	16	2023-10-11 09:59:42
R09	Wild Boar	1	12	2023-10-12 07:07:47
Q16	Wild Boar	1	14	2023-10-12 15:53:00
R11	Wild Boar	1	10	2023-10-13 05:19:27
M24	Wild Boar	1	13	2023-10-13 18:18:53
R09	Wild Boar	1	18	2023-10-16 15:48:55
R09	Wild Boar	1	15	2023-10-16 17:46:12
N12	Wild Boar	1	17	2023-10-17 09:26:06
R15	Wild Boar	1	15	2023-10-17 21:50:16
R09	Wild Boar	2	19	2023-10-18 13:08:20
N19	Wild Boar	1	9	2023-10-19 09:12:05
S10	Wild Boar	1	10	2023-10-19 15:45:16
N19	Wild Boar	1	9	2023-10-20 09:23:51
R09	Wild Boar	1	14	2023-10-20 16:50:28
S10	Wild Boar	1	9	2023-10-21 06:48:14
S10	Wild Boar	1	14	2023-10-21 17:02:03
S10	Wild Boar	1	10	2023-10-22 07:16:37
S10	Wild Boar	1	12	2023-10-22 21:09:38
S10	Wild Boar	1	12	2023-10-22 22:13:14
S10	Wild Boar	1	23	2023-10-23 12:05:00
S10	Wild Boar	1	14	2023-10-23 18:41:51
S10	Wild Boar	1	13	2023-10-23 20:59:45
N19	Wild Boar	1	12	2023-10-25 07:39:20
O16	Wild Boar	1	26	2023-10-26 15:37:36
R09	Wild Boar	1	18	2023-10-26 20:44:10
R11	Wild Boar	1	16	2023-10-27 17:52:26
X01	Wild Boar	1	22	2023-10-28 09:40:20
R09	Wild Boar	1	17	2023-10-28 18:45:07
O16	Wild Boar	1	15	2023-10-28 19:17:22
R11	Wild Boar	1	25	2023-10-30 11:56:10
S10	Wild Boar	1	14	2023-10-30 22:23:16
S10	Wild Boar	1	16	2023-10-30 22:45:05
S10	Wild Boar	1	14	2023-10-31 00:35:27
S13	Wild Boar	1	17	2023-10-31 20:43:15
S12	Wild Boar	1	18	2023-11-01 10:52:38
S13	Wild Boar	1	26	2023-11-02 14:10:59
K22	Wild Boar	2	24	2023-11-02 15:14:47
K22	Wild Boar	1	22	2023-11-02 15:23:10
T13	Wild Boar	1	11	2023-11-04 14:07:02
N19	Wild Boar	1	10	2023-11-05 10:03:21
N19	Wild Boar	1	5	2023-11-06 10:06:51
M16	Wild Boar	1	5	2023-11-11 07:58:36
M16	Wild Boar	1	9	2023-11-13 05:03:31
M24	Wild Boar	1	10	2023-11-19 21:33:17
M24	Wild Boar	1	10	2023-11-20 17:59:38

## Sheet: Chinese Goral
camera	species	number	tem	day+time
L22	Chinese Goral	3	14	2019-03-30 15:36:19
L22	Chinese Goral	1	9	2019-04-04 06:56:47
K22	Chinese Goral	1	10	2019-04-05 02:58:46
L22	Chinese Goral	1	18	2019-04-12 13:48:38
M24	Chinese Goral	1	19	2019-04-13 11:40:46
L22	Chinese Goral	1	13	2019-04-14 18:49:12
L22	Chinese Goral	1	22	2019-04-17 17:33:39
L22	Chinese Goral	1	12	2019-04-18 08:42:04
M24	Chinese Goral	1	11	2019-04-19 11:44:41
L22	Chinese Goral	1	15	2019-04-23 16:48:16
M24	Chinese Goral	1	9	2019-04-26 16:19:38
M24	Chinese Goral	3	21	2019-04-30 10:56:18
L23	Chinese Goral	1	15	2019-05-01 10:36:20
N12-0221	Chinese Goral	1	22	2019-05-01 12:18:09
N16	Chinese Goral	1	19	2019-05-02 17:49:42
N23	Chinese Goral	1	15	2019-05-02 18:17:49
M24	Chinese Goral	1	18	2019-05-03 09:31:57
L22	Chinese Goral	2	23	2019-05-03 21:55:07
Q13	Chinese Goral	1	17	2019-05-04 09:12:07
N13	Chinese Goral	1	16	2019-05-06 07:31:41
R13	Chinese Goral	1	14	2019-05-07 08:44:53
O18	Chinese Goral	1	12	2019-05-10 07:41:20
K20	Chinese Goral	1	20	2019-05-19 10:26:34
T14	Chinese Goral	1	19	2019-05-20 17:42:29
S12	Chinese Goral	1	28	2019-05-23 18:05:02
L22	Chinese Goral	1	21	2019-05-24 16:44:07
N17	Chinese Goral	1	16	2019-05-31 05:21:50
T14	Chinese Goral	1	22	2019-05-31 08:55:34
L22	Chinese Goral	3	21	2019-06-01 12:47:38
K22	Chinese Goral	5	22	2019-06-01 14:05:51
L22	Chinese Goral	1	21	2019-06-03 09:00:41
O15	Chinese Goral	1	24	2019-06-03 11:56:26
N16	Chinese Goral	1	22	2019-06-04 20:25:52
L22	Chinese Goral	1	19	2019-06-07 11:08:01
K22	Chinese Goral	1	17	2019-06-11 09:07:40
L22	Chinese Goral	1	21	2019-06-11 16:07:17
T14	Chinese Goral	1	21	2019-06-11 18:47:31
Q18	Chinese Goral	1	21	2019-06-15 08:16:37
L23	Chinese Goral	1	19	2019-06-16 17:18:50
N23	Chinese Goral	1	18	2019-06-19 08:50:57
T14	Chinese Goral	1	24	2019-07-03 05:18:49
L22	Chinese Goral	1	25	2019-07-06 17:47:04
M17	Chinese Goral	1	18	2019-07-09 10:31:52
L22	Chinese Goral	1	18	2019-07-09 17:40:06
R17	Chinese Goral	1	22	2019-07-15 12:13:34
M24	Chinese Goral	1	18	2019-07-16 06:34:39
N14	Chinese Goral	1	23	2019-07-20 03:13:15
M17	Chinese Goral	1	24	2019-07-20 18:37:37
M17	Chinese Goral	1	26	2019-07-21 12:20:04
L22	Chinese Goral	1	23	2019-07-27 09:23:05
N23	Chinese Goral	1	18	2019-08-08 05:15:15
M24	Chinese Goral	1	22	2019-08-15 08:07:29
T14	Chinese Goral	1	23	2019-08-17 17:21:14
L22	Chinese Goral	1	18	2019-09-04 17:42:43
R17	Chinese Goral	1	21	2019-09-08 09:25:04
L23	Chinese Goral	1	12	2019-09-17 23:25:55
L22	Chinese Goral	1	21	2019-09-22 14:12:33
M20	Chinese Goral	1	18	2019-09-22 16:22:45
S16	Chinese Goral	1	18	2019-09-30 07:19:17
K22	Chinese Goral	4	15	2019-10-02 07:33:50
L12	Chinese Goral	1	11	2019-10-08 08:32:30
O14	Chinese Goral	1	16	2019-10-18 14:04:49
L22	Chinese Goral	1	22	2019-10-30 14:19:51
N15	Chinese Goral	1	15	2019-11-02 17:30:07
N17	Chinese Goral	1	9	2019-11-05 07:18:54
N23	Chinese Goral	1	11	2019-11-05 16:38:23
L22	Chinese Goral	1	0	2019-11-27 14:49:00
L22	Chinese Goral	1	-1	2019-12-01 08:00:59
R13	Chinese Goral	1	5	2019-12-06 09:35:20
R17	Chinese Goral	1	9	2019-12-12 02:21:15
L22	Chinese Goral	1	3	2019-12-19 17:23:50
M17	Chinese Goral	1	10	2019-12-20 14:10:46
R13	Chinese Goral	1	3	2019-12-21 07:40:21
R13	Chinese Goral	1	2	2019-12-23 23:45:19
R17	Chinese Goral	1	7	2019-12-26 15:47:44
R13	Chinese Goral	1	8	2020-01-03 11:26:19
R13	Chinese Goral	2	19	2020-01-04 04:22:34
R13	Chinese Goral	1	9	2020-01-04 10:35:02
R15	Chinese Goral	1	13	2020-01-07 21:49:11
R17	Chinese Goral	1	23	2020-01-15 01:39:50
N15	Chinese Goral	1	20	2020-01-15 22:31:02
N15	Chinese Goral	1	20	2020-01-21 02:33:23
K23	Chinese Goral	1	22	2020-01-29 02:56:01
X04	Chinese Goral	1	19	2020-01-30 07:47:49
R14	Chinese Goral	1	29	2020-02-13 04:55:03
N15	Chinese Goral	1	20	2020-02-13 20:07:19
K23	Chinese Goral	1	25	2020-02-17 13:19:59
N15	Chinese Goral	1	23	2020-02-21 00:16:32
N15	Chinese Goral	1	24	2020-03-03 02:30:17
K23	Chinese Goral	1	20	2020-03-09 03:03:24
P19	Chinese Goral	1	9	2020-10-23 05:18:11
P19	Chinese Goral	1	11	2020-11-08 00:58:55
P19	Chinese Goral	1	11	2020-11-08 01:18:16
P19	Chinese Goral	1	8	2020-11-10 04:37:59
P19	Chinese Goral	1	0	2020-12-25 07:50:27
P19	Chinese Goral	1	4	2021-01-20 17:49:18
P19	Chinese Goral	1	1	2021-02-02 08:12:06
L21	Chinese Goral	1	15.5556	2021-03-17 13:08:30
R10	Chinese Goral	1	6.66667	2021-03-17 19:07:20
P19	Chinese Goral	1	2	2021-03-19 13:22:04
N15	Chinese Goral	1	6	2021-03-21 05:36:36
L22	Chinese Goral	1	3.88889	2021-04-04 02:46:04
P19	Chinese Goral	1	2	2021-04-04 06:42:04
P19	Chinese Goral	1	6	2021-04-05 10:02:36
R17	Chinese Goral	1	9	2021-04-07 10:19:30
R17	Chinese Goral	1	6	2021-04-08 06:07:43
P19	Chinese Goral	1	6	2021-04-10 06:24:13
Q12	Chinese Goral	1	34	2021-04-12 13:56:26
L22	Chinese Goral	1	17.7778	2021-04-12 15:42:15
L22	Chinese Goral	1	10	2021-04-18 05:04:03
M16	Chinese Goral	1	12	2021-04-18 20:37:04
M16	Chinese Goral	1	10	2021-04-25 14:19:35
O20	Chinese Goral	1	9	2021-04-26 20:56:54
R10	Chinese Goral	1	20.5556	2021-04-27 14:01:03
P19	Chinese Goral	1	21	2021-04-30 20:20:14
N15	Chinese Goral	2	20	2021-05-06 16:56:43
P19	Chinese Goral	1	18	2021-05-06 18:59:29
P19	Chinese Goral	1	18	2021-05-06 19:00:11
L22	Chinese Goral	1	16.6667	2021-05-07 09:15:56
N15	Chinese Goral	1	20	2021-05-07 12:43:19
M16	Chinese Goral	1	25	2021-05-09 11:43:42
O14	Chinese Goral	1	27	2021-05-09 13:35:39
N15	Chinese Goral	1	16	2021-05-11 07:37:14
N15	Chinese Goral	1	21	2021-05-11 15:28:27
N15	Chinese Goral	1	21	2021-05-12 09:45:19
L22	Chinese Goral	1	16.6667	2021-05-13 11:28:40
O14	Chinese Goral	1	16	2021-05-19 07:54:11
R15	Chinese Goral	1	18	2021-05-22 07:45:25
N15	Chinese Goral	1	22	2021-05-24 11:46:12
P18	Chinese Goral	1	24	2021-05-31 13:43:04
M16	Chinese Goral	1	20	2021-06-01 03:41:56
R15	Chinese Goral	1	21	2021-06-01 11:24:29
P18	Chinese Goral	1	17	2021-06-02 07:05:08
Q13	Chinese Goral	1	26	2021-06-07 11:52:54
Q13	Chinese Goral	1	26	2021-06-08 14:27:41
L22	Chinese Goral	1	20	2021-06-10 09:21:48
L22	Chinese Goral	1	20.5556	2021-06-12 13:37:49
M16	Chinese Goral	1	20	2021-06-23 06:13:21
L22	Chinese Goral	1	22.7778	2021-06-24 12:49:10
P18	Chinese Goral	1	21	2021-06-24 16:57:34
R17	Chinese Goral	1	22	2021-06-24 19:52:38
L22	Chinese Goral	1	17.7778	2021-07-03 09:03:26
P18	Chinese Goral	1	21	2021-07-04 13:00:01
R12	Chinese Goral	1	20	2021-07-06 05:48:56
O14	Chinese Goral	1	16	2021-07-09 16:31:29
N15	Chinese Goral	1	22	2021-07-23 09:00:58
O14	Chinese Goral	1	22	2021-08-05 18:26:24
N15	Chinese Goral	1	22	2021-08-10 13:21:18
N15	Chinese Goral	1	22	2021-08-18 14:08:50
P19	Chinese Goral	1	23	2021-09-14 17:32:58
M16	Chinese Goral	1	10	2021-10-23 12:37:33
M16	Chinese Goral	2	13	2021-11-16 16:48:28
M16	Chinese Goral	1	10	2021-11-23 17:14:21
M23	Chinese Goral	1	9	2022-09-23 17:07:37
R14	Chinese Goral	1	12	2022-11-23 12:11:28
Q13	Chinese Goral	1	-2	2022-12-05 11:50:15
N15	Chinese Goral	1	8	2022-12-08 11:45:52
L22	Chinese Goral	1	1.66667	2022-12-08 23:02:00
S13	Chinese Goral	1	12	2022-12-09 14:56:14
Q13	Chinese Goral	1	0	2022-12-11 13:02:22
R14	Chinese Goral	1	4	2022-12-16 03:04:18
M17	Chinese Goral	1	8	2022-12-18 16:21:33
S13	Chinese Goral	1	3	2022-12-22 00:36:10
M16	Chinese Goral	1	5	2022-12-22 22:51:03
M16	Chinese Goral	1	8	2022-12-22 23:00:26
Q13	Chinese Goral	1	-3	2022-12-27 04:57:47
M16	Chinese Goral	1	4	2022-12-29 19:04:31
R11	Chinese Goral	1	3	2022-12-30 17:31:22
Q13	Chinese Goral	1	-1	2023-01-02 10:24:11
S11	Chinese Goral	1	0	2023-01-02 22:23:03
O19	Chinese Goral	1	0	2023-01-03 07:05:15
S13	Chinese Goral	1	1	2023-01-04 01:24:59
M17	Chinese Goral	1	8	2023-01-04 20:26:59
M16	Chinese Goral	1	6	2023-01-05 22:34:55
M17	Chinese Goral	1	6	2023-01-11 00:23:41
S13	Chinese Goral	1	1	2023-01-11 01:33:42
O17	Chinese Goral	1	8	2023-01-13 10:20:13
M17	Chinese Goral	1	2	2023-01-15 01:53:57
M17	Chinese Goral	1	1	2023-01-15 03:06:48
R11	Chinese Goral	1	-2	2023-01-15 20:44:32
O19	Chinese Goral	1	-2	2023-01-18 06:09:40
S13	Chinese Goral	1	1	2023-01-30 06:45:40
X04	Chinese Goral	1	-4	2023-02-03 07:13:09
Q13	Chinese Goral	1	5	2023-02-07 04:10:05
Q13	Chinese Goral	1	3	2023-02-19 02:10:27
Q13	Chinese Goral	1	7	2023-03-05 10:33:50
R11	Chinese Goral	1	13	2023-03-08 17:02:27
M17	Chinese Goral	1	22	2023-03-09 17:41:03
M17	Chinese Goral	1	21	2023-03-14 17:02:34
Q18	Chinese Goral	1	14	2023-03-15 13:07:08
T15	Chinese Goral	1	24	2023-03-15 15:39:10
R11	Chinese Goral	1	7	2023-03-18 17:08:19
M18	Chinese Goral	1	6	2023-03-18 18:20:56
T15	Chinese Goral	1	20	2023-03-20 18:18:07
M17	Chinese Goral	1	17	2023-03-31 15:23:53
M17	Chinese Goral	1	26	2023-04-01 15:13:35
N15	Chinese Goral	1	8	2023-04-06 06:07:12
T15	Chinese Goral	1	9	2023-04-08 06:31:04
L12	Chinese Goral	1	13	2023-04-08 09:30:13
R15	Chinese Goral	1	21	2023-04-08 12:37:02
R11	Chinese Goral	1	27	2023-04-08 21:59:52
L12	Chinese Goral	1	10	2023-04-09 06:35:41
Q13	Chinese Goral	1	26	2023-04-09 19:04:21
L12	Chinese Goral	1	21	2023-04-13 09:57:29
N16	Chinese Goral	1	21	2023-04-13 11:18:28
N15	Chinese Goral	1	26	2023-04-15 14:21:12
S10	Chinese Goral	1	23	2023-04-20 03:59:37
S13	Chinese Goral	1	24	2023-04-20 15:45:12
O17	Chinese Goral	1	0	2023-04-22 14:14:34
S12	Chinese Goral	1	16	2023-04-28 13:28:31
Q13	Chinese Goral	1	14	2023-04-28 22:03:47
R15	Chinese Goral	1	13	2023-04-30 04:14:12
Q16	Chinese Goral	1	23	2023-04-30 15:31:29
S10	Chinese Goral	1	15	2023-04-30 21:39:17
M17	Chinese Goral	1	17	2023-04-30 22:35:48
N12	Chinese Goral	1	21	2023-05-02 12:57:23
S13	Chinese Goral	1	17	2023-05-02 18:27:10
O20	Chinese Goral	1	14	2023-05-04 05:56:34
N19	Chinese Goral	1	15	2023-05-04 06:20:07
M24	Chinese Goral	1	19	2023-05-07 12:24:23
N15	Chinese Goral	1	12	2023-05-08 08:28:44
Q18	Chinese Goral	1	11	2023-05-09 16:52:43
O17	Chinese Goral	1	6	2023-05-10 03:30:54
X04	Chinese Goral	1	23	2023-05-10 09:30:12
M16	Chinese Goral	1	18	2023-05-12 12:30:05
Q13	Chinese Goral	1	19	2023-05-12 14:40:42
S13	Chinese Goral	1	21	2023-05-13 10:27:33
Q18	Chinese Goral	1	18	2023-05-14 01:38:07
S10	Chinese Goral	1	18	2023-05-15 20:29:38
S10	Chinese Goral	1	19	2023-05-15 20:29:46
Q18	Chinese Goral	1	22	2023-05-16 12:54:08
P16	Chinese Goral	1	15	2023-05-16 22:05:00
N16	Chinese Goral	1	22	2023-05-17 11:48:44
P17	Chinese Goral	1	17	2023-05-19 06:07:38
N12	Chinese Goral	1	23	2023-05-19 13:35:44
N12	Chinese Goral	1	23	2023-05-19 14:23:02
M11	Chinese Goral	1	14	2023-05-20 10:40:59
N12	Chinese Goral	1	19	2023-05-21 05:12:33
L12	Chinese Goral	1	9	2023-05-22 05:46:12
M16	Chinese Goral	1	12	2023-05-24 07:10:25
L12	Chinese Goral	1	19	2023-05-25 14:20:07
O15	Chinese Goral	1	18	2023-05-28 15:15:08
T13	Chinese Goral	1	19	2023-05-30 20:50:03
S16	Chinese Goral	1	18	2023-06-01 09:02:15
S16	Chinese Goral	1	20	2023-06-01 13:12:24
S12	Chinese Goral	1	22	2023-06-01 14:14:49
S12	Chinese Goral	1	20	2023-06-01 19:12:53
O17	Chinese Goral	1	15	2023-06-01 21:54:21
S12	Chinese Goral	1	17	2023-06-02 07:06:37
N17	Chinese Goral	1	21	2023-06-03 19:09:00
N17	Chinese Goral	1	12	2023-06-04 11:35:35
O17	Chinese Goral	1	14	2023-06-05 19:07:55
R17	Chinese Goral	1	19	2023-06-06 05:32:57
S13	Chinese Goral	1	15	2023-06-06 08:45:15
S12	Chinese Goral	1	23	2023-06-06 11:45:21
T13	Chinese Goral	1	16	2023-06-07 01:31:25
O17	Chinese Goral	1	16	2023-06-07 05:45:53
K22	Chinese Goral	1	22	2023-06-07 15:54:57
S14	Chinese Goral	1	22	2023-06-08 13:26:56
S14	Chinese Goral	1	22	2023-06-08 14:55:20
Q16	Chinese Goral	1	17	2023-06-09 07:28:38
N17	Chinese Goral	1	23	2023-06-09 09:13:37
N17	Chinese Goral	1	25	2023-06-09 10:08:23
R16	Chinese Goral	1	23	2023-06-09 11:53:07
X06	Chinese Goral	1	27	2023-06-09 14:07:44
M16	Chinese Goral	2	22	2023-06-10 10:06:10
R12	Chinese Goral	1	26	2023-06-10 15:50:59
O17	Chinese Goral	1	23	2023-06-10 18:44:46
R12	Chinese Goral	1	19	2023-06-11 06:30:49
R12	Chinese Goral	1	23	2023-06-11 10:32:54
R17	Chinese Goral	1	21	2023-06-11 13:29:05
R15	Chinese Goral	1	17	2023-06-11 17:48:00
M17	Chinese Goral	1	20	2023-06-12 10:38:00
P16	Chinese Goral	1	15	2023-06-14 05:28:43
M16	Chinese Goral	1	15	2023-06-14 07:02:47
M16	Chinese Goral	1	18	2023-06-14 08:46:00
N16	Chinese Goral	1	22	2023-06-14 11:47:00
N17	Chinese Goral	1	17	2023-06-15 05:10:04
Q17	Chinese Goral	1	24	2023-06-15 15:50:49
N16	Chinese Goral	1	22	2023-06-15 18:32:00
M17	Chinese Goral	1	21	2023-06-15 23:31:40
R17	Chinese Goral	1	20	2023-06-19 14:02:59
Q13	Chinese Goral	1	22	2023-06-19 16:29:00
R14	Chinese Goral	1	23	2023-06-20 07:24:46
R17	Chinese Goral	1	22	2023-06-20 22:02:00
P17	Chinese Goral	1	25	2023-06-21 14:36:06
N17	Chinese Goral	1	18	2023-06-21 19:26:56
O17	Chinese Goral	1	16	2023-06-22 05:52:43
S12	Chinese Goral	1	17	2023-06-22 06:29:17
S13	Chinese Goral	1	22	2023-06-22 15:11:29
Q17	Chinese Goral	1	23	2023-06-23 09:17:13
S12	Chinese Goral	1	22	2023-06-23 10:19:01
O16	Chinese Goral	1	24	2023-06-23 11:45:00
L24	Chinese Goral	1	15	2023-06-24 06:41:17
S13	Chinese Goral	1	22	2023-06-24 11:03:40
N17	Chinese Goral	1	20	2023-06-24 19:11:01
Q13	Chinese Goral	1	21	2023-06-25 03:54:30
S13	Chinese Goral	1	24	2023-06-25 11:09:25
Q13	Chinese Goral	1	26	2023-06-25 16:21:16
O16	Chinese Goral	1	23	2023-06-26 10:47:00
Q17	Chinese Goral	1	27	2023-06-27 15:57:38
O16	Chinese Goral	1	21	2023-06-28 05:12:00
M16	Chinese Goral	1	20	2023-06-29 13:45:51
N13	Chinese Goral	1	19	2023-06-30 07:29:24
O18	Chinese Goral	1	16	2023-07-01 06:11:49
O15	Chinese Goral	1	25	2023-07-01 13:21:38
P18	Chinese Goral	1	24	2023-07-01 16:23:00
O17	Chinese Goral	1	19	2023-07-01 19:35:44
M17	Chinese Goral	1	23	2023-07-03 16:45:21
R12	Chinese Goral	1	21	2023-07-05 09:46:07
O16	Chinese Goral	1	22	2023-07-06 01:16:00
R17	Chinese Goral	1	23	2023-07-06 05:47:23
O15	Chinese Goral	1	21	2023-07-07 05:39:18
P16	Chinese Goral	1	21	2023-07-08 08:40:48
S16	Chinese Goral	1	25	2023-07-08 12:27:34
S16	Chinese Goral	1	26	2023-07-08 15:48:50
S13	Chinese Goral	1	26	2023-07-09 12:37:02
N17	Chinese Goral	1	20	2023-07-10 02:09:00
S16	Chinese Goral	1	21	2023-07-10 05:55:38
R17	Chinese Goral	1	23	2023-07-10 07:01:03
O19	Chinese Goral	1	27	2023-07-10 12:03:08
N17	Chinese Goral	1	22	2023-07-11 06:27:00
S12	Chinese Goral	1	23	2023-07-11 12:29:56
S14	Chinese Goral	1	24	2023-07-12 11:16:36
L23	Chinese Goral	1	22	2023-07-13 13:38:41
O16	Chinese Goral	1	21	2023-07-16 15:17:00
Q16	Chinese Goral	1	26	2023-07-17 14:40:09
R17	Chinese Goral	1	20	2023-07-18 22:44:14
M16	Chinese Goral	1	20	2023-07-19 13:31:09
R17	Chinese Goral	1	19	2023-07-19 16:19:18
O16	Chinese Goral	1	20	2023-07-21 05:56:00
M16	Chinese Goral	1	29	2023-07-21 19:26:27
R17	Chinese Goral	1	20	2023-07-22 05:50:27
M17	Chinese Goral	1	25	2023-07-22 13:49:28
L12	Chinese Goral	1	26	2023-07-23 16:25:07
P18	Chinese Goral	1	25	2023-07-24 13:44:32
O14	Chinese Goral	1	22	2023-08-02 19:08:19
M17	Chinese Goral	1	25	2023-08-03 15:58:21
R17	Chinese Goral	1	21	2023-08-04 00:23:10
N17	Chinese Goral	1	27	2023-08-04 10:36:00
R17	Chinese Goral	1	20	2023-08-06 05:49:28
O16	Chinese Goral	1	21	2023-08-06 07:08:00
N17	Chinese Goral	1	20	2023-08-06 07:43:00
R15	Chinese Goral	1	25	2023-08-11 17:58:18
Q16	Chinese Goral	1	25	2023-08-14 15:45:00
N17	Chinese Goral	1	20	2023-08-16 04:29:00
R12	Chinese Goral	1	23	2023-08-16 09:27:42
S14	Chinese Goral	1	26	2023-08-16 15:49:58
O16	Chinese Goral	1	30	2023-08-17 16:24:44
Q16	Chinese Goral	1	24	2023-08-23 13:05:00
N17	Chinese Goral	1	12	2023-08-28 05:39:00
O14	Chinese Goral	1	24	2023-08-30 14:39:44
O16	Chinese Goral	1	18	2023-08-31 07:30:56
Q16	Chinese Goral	1	19	2023-08-31 23:56:00
M17	Chinese Goral	1	20	2023-09-02 10:12:28
M17	Chinese Goral	1	25	2023-09-05 13:07:55
O14	Chinese Goral	1	18	2023-09-06 04:58:43
M17	Chinese Goral	1	25	2023-09-06 13:02:16
N17	Chinese Goral	1	16	2023-09-07 06:31:31
Q17	Chinese Goral	1	16	2023-09-13 21:58:30
O14	Chinese Goral	1	15	2023-09-14 05:56:02
N16	Chinese Goral	1	20	2023-09-16 10:30:41
N16	Chinese Goral	1	21	2023-09-16 11:51:42
L23	Chinese Goral	1	11	2023-09-23 13:39:07
O16	Chinese Goral	1	15	2023-09-26 07:11:42
N12	Chinese Goral	1	15	2023-10-05 15:02:42
O17	Chinese Goral	1	9	2023-10-08 06:55:34
S12	Chinese Goral	1	16	2023-10-09 10:05:37
N12	Chinese Goral	1	16	2023-10-10 02:43:44
S13	Chinese Goral	1	24	2023-10-16 13:17:23
T15	Chinese Goral	1	22	2023-10-16 15:14:57
M24	Chinese Goral	1	15	2023-10-17 10:14:45
L22	Chinese Goral	1	16.67	2023-10-23 15:55:18
O19	Chinese Goral	1	10	2023-10-28 08:40:32
T14	Chinese Goral	1	17	2023-10-28 10:37:34
S13	Chinese Goral	1	16	2023-11-03 12:04:30
M16	Chinese Goral	1	10	2023-11-10 03:35:09
